# Supplementary material for: Transportation infrastructure and economic growth: Evidence from "new nighttime light data" in the Yangtze River Delta
Source: PLoS One. 2024 Aug 2;19(8):e0306477. doi: 10.1371/journal.pone.0306477 (PMC11296652; doi:10.1371/journal.pone.0306477)
Supplement: S1 File — The economic growth trends of different regions in the Yangtze River Delta from 2003 to 2020. Excel 2: Figs 2 and 3 data. The parallel trend test. Excel 3: Fig 4 data. Placebo test. Excel 4: Economic Disparity Trends in the Yangtze River Delta Region Before and After the Inauguration of High-Speed Rail. (ZIP) [file pone.0306477.s001.zip]

Archive with 6 entries (5 files):
- Figure1-5 DATA/
- Figure1-5 DATA/Figure1-The economic growth trends of different regions in the Yangtze River Delta from 2003 to 2020..xlsx
- Figure1-5 DATA/Figure2-The parallel trend test conducted using nighttime light data - +¦¦+.xlsx
- Figure1-5 DATA/Figure3-The parallel trend test conducted using GDP.xlsx
- Figure1-5 DATA/Figure4-Placebo test.xlsx
- Figure1-5 DATA/Figure5-Economic Disparity Trends in the Yangtze River Delta Region Before and After the Inauguration of High-Speed Rail.xlsx
