# Supplementary material for: Transportation infrastructure and economic growth: Evidence from "new nighttime light data" in the Yangtze River Delta
Source: PLoS One. 2024 Aug 2;19(8):e0306477. doi: 10.1371/journal.pone.0306477 (PMC11296652; doi:10.1371/journal.pone.0306477)
Supplement: S1 File — The economic growth trends of different regions in the Yangtze River Delta from 2003 to 2020. Excel 2: Figs 2 and 3 data. The parallel trend test. Excel 3: Fig 4 data. Placebo test. Excel 4: Economic Disparity Trends in the Yangtze River Delta Region Before and After the Inauguration of High-Speed Rail. (ZIP) [file pone.0306477.s001.zip › Figure1-5 DATA/Figure1-The economic growth trends of different regions in the Yangtze River Delta from 2003 to 2020..xlsx]

## Sheet: Sheet1
year	ID	province	city	GDP
2003	310000	shanghai	shanghai	6250.81
2004	310000	shanghai	shanghai	7450.27
2005	310000	shanghai	shanghai	9154.18
2006	310000	shanghai	shanghai	10366.4
2007	310000	shanghai	shanghai	12188.9
2008	310000	shanghai	shanghai	13698.1
2009	310000	shanghai	shanghai	15046.5
2010	310000	shanghai	shanghai	17166
2011	310000	shanghai	shanghai	19195.7
2012	310000	shanghai	shanghai	20181.7
2013	310000	shanghai	shanghai	21602.1
2014	310000	shanghai	shanghai	23567.7
2015	310000	shanghai	shanghai	25123.5
2016	310000	shanghai	shanghai	28178.7
2017	310000	shanghai	shanghai	30429.3
2018	310000	shanghai	shanghai	32679.9
2003	331100	zhejiang	lishui	220.288
2004	331100	zhejiang	lishui	264.569
2005	331100	zhejiang	lishui	305.986
2006	331100	zhejiang	lishui	355.371
2007	331100	zhejiang	lishui	433.89
2008	331100	zhejiang	lishui	505.676
2009	331100	zhejiang	lishui	546.548
2010	331100	zhejiang	lishui	663.293
2011	331100	zhejiang	lishui	798.217
2012	331100	zhejiang	lishui	894.105
2013	331100	zhejiang	lishui	983.077
2014	331100	zhejiang	lishui	1051.75
2015	331100	zhejiang	lishui	1103.29
2016	331100	zhejiang	lishui	1210.24
2017	331100	zhejiang	lishui	1302.45
2018	331100	zhejiang	lishui	1394.66
2003	341600	anhui	bozhou	183.251
2004	341600	anhui	bozhou	224.643
2005	341600	anhui	bozhou	265
2006	341600	anhui	bozhou	298.73
2007	341600	anhui	bozhou	335.566
2008	341600	anhui	bozhou	404.22
2009	341600	anhui	bozhou	431.928
2010	341600	anhui	bozhou	512.78
2011	341600	anhui	bozhou	626.653
2012	341600	anhui	bozhou	715.657
2013	341600	anhui	bozhou	791.095
2014	341600	anhui	bozhou	883.63
2015	341600	anhui	bozhou	942.609
2016	341600	anhui	bozhou	1046.1
2017	341600	anhui	bozhou	1161.65
2018	341600	anhui	bozhou	1277.19
2003	341500	anhui	liuan	209.068
2004	341500	anhui	liuan	253.1
2005	341500	anhui	liuan	312.82
2006	341500	anhui	liuan	356.35
2007	341500	anhui	liuan	435.29
2008	341500	anhui	liuan	533.947
2009	341500	anhui	liuan	584.023
2010	341500	anhui	liuan	676.121
2011	341500	anhui	liuan	821.02
2012	341500	anhui	liuan	918.2
2013	341500	anhui	liuan	1010.21
2014	341500	anhui	liuan	1095.81
2015	341500	anhui	liuan	1016.49
2016	341500	anhui	liuan	1108.15
2017	341500	anhui	liuan	1198.1
2018	341500	anhui	liuan	1288.05
2003	320100	jiangsu	nanjing	1576.33
2004	320100	jiangsu	nanjing	1910
2005	320100	jiangsu	nanjing	2411.11
2006	320100	jiangsu	nanjing	2773.78
2007	320100	jiangsu	nanjing	3283.73
2008	320100	jiangsu	nanjing	3775
2009	320100	jiangsu	nanjing	4230.26
2010	320100	jiangsu	nanjing	5130.65
2011	320100	jiangsu	nanjing	6145.52
2012	320100	jiangsu	nanjing	7201.57
2013	320100	jiangsu	nanjing	8011.78
2014	320100	jiangsu	nanjing	8820.75
2015	320100	jiangsu	nanjing	9720.77
2016	320100	jiangsu	nanjing	10503
2017	320100	jiangsu	nanjing	11661.7
2018	320100	jiangsu	nanjing	12820.4
2003	320600	jiangsu	nantong	1006.71
2004	320600	jiangsu	nantong	1226.06
2005	320600	jiangsu	nantong	1472.08
2006	320600	jiangsu	nantong	1758.34
2007	320600	jiangsu	nantong	2111.88
2008	320600	jiangsu	nantong	2510.13
2009	320600	jiangsu	nantong	2872.8
2010	320600	jiangsu	nantong	3465.67
2011	320600	jiangsu	nantong	4080.22
2012	320600	jiangsu	nantong	4558.67
2013	320600	jiangsu	nantong	5038.89
2014	320600	jiangsu	nantong	5652.69
2015	320600	jiangsu	nantong	6148.4
2016	320600	jiangsu	nantong	6768.2
2017	320600	jiangsu	nantong	7597.6
2018	320600	jiangsu	nantong	8427
2003	331000	zhejiang	taizhou	995.032
2004	331000	zhejiang	taizhou	1173.79
2005	331000	zhejiang	taizhou	1251.77
2006	331000	zhejiang	taizhou	1463.31
2007	331000	zhejiang	taizhou	1721.84
2008	331000	zhejiang	taizhou	1965.27
2009	331000	zhejiang	taizhou	2040.45
2010	331000	zhejiang	taizhou	2426.45
2011	331000	zhejiang	taizhou	2754.41
2012	331000	zhejiang	taizhou	2911.26
2013	331000	zhejiang	taizhou	3153.34
2014	331000	zhejiang	taizhou	3387.38
2015	331000	zhejiang	taizhou	3553.85
2016	331000	zhejiang	taizhou	3898.66
2017	331000	zhejiang	taizhou	4386.66
2018	331000	zhejiang	taizhou	4874.67
2003	340100	anhui	hefei	484.962
2004	340100	anhui	hefei	589.7
2005	340100	anhui	hefei	853.57
2006	340100	anhui	hefei	1073.76
2007	340100	anhui	hefei	1334.61
2008	340100	anhui	hefei	1664.84
2009	340100	anhui	hefei	2102.12
2010	340100	anhui	hefei	2701.61
2011	340100	anhui	hefei	3636.6
2012	340100	anhui	hefei	4164.34
2013	340100	anhui	hefei	4672.91
2014	340100	anhui	hefei	5180.56
2015	340100	anhui	hefei	5660.27
2016	340100	anhui	hefei	6274.38
2017	340100	anhui	hefei	7048.64
2018	340100	anhui	hefei	7822.91
2003	330400	zhejiang	jiaxing	858.028
2004	330400	zhejiang	jiaxing	1050.56
2005	330400	zhejiang	jiaxing	1159.66
2006	330400	zhejiang	jiaxing	1346.65
2007	330400	zhejiang	jiaxing	1585.31
2008	330400	zhejiang	jiaxing	1815.3
2009	330400	zhejiang	jiaxing	1918.03
2010	330400	zhejiang	jiaxing	2300.2
2011	330400	zhejiang	jiaxing	2677.09
2012	330400	zhejiang	jiaxing	2890.57
2013	330400	zhejiang	jiaxing	3147.66
2014	330400	zhejiang	jiaxing	3352.6
2015	330400	zhejiang	jiaxing	3517.81
2016	330400	zhejiang	jiaxing	3862.11
2017	330400	zhejiang	jiaxing	4367.05
2018	330400	zhejiang	jiaxing	4871.98
2003	330200	zhejiang	ningbo	1786.85
2004	330200	zhejiang	ningbo	2158.04
2005	330200	zhejiang	ningbo	2449.31
2006	330200	zhejiang	ningbo	2874.44
2007	330200	zhejiang	ningbo	3435
2008	330200	zhejiang	ningbo	3964.05
2009	330200	zhejiang	ningbo	4329.3
2010	330200	zhejiang	ningbo	5163
2011	330200	zhejiang	ningbo	6059.24
2012	330200	zhejiang	ningbo	6582.21
2013	330200	zhejiang	ningbo	7128.87
2014	330200	zhejiang	ningbo	7610.28
2015	330200	zhejiang	ningbo	8003.61
2016	330200	zhejiang	ningbo	8686.49
2017	330200	zhejiang	ningbo	9715.98
2018	330200	zhejiang	ningbo	10745.5
2003	340800	anhui	anqing	320.431
2004	340800	anhui	anqing	392.02
2005	340800	anhui	anqing	429.64
2006	340800	anhui	anqing	494.21
2007	340800	anhui	anqing	587.661
2008	340800	anhui	anqing	704.717
2009	340800	anhui	anqing	770.66
2010	340800	anhui	anqing	988.11
2011	340800	anhui	anqing	1215.74
2012	340800	anhui	anqing	1359.7
2013	340800	anhui	anqing	1418.23
2014	340800	anhui	anqing	1544.32
2015	340800	anhui	anqing	1417.43
2016	340800	anhui	anqing	1531.18
2017	340800	anhui	anqing	1724.38
2018	340800	anhui	anqing	1917.59
2003	341800	anhui	xuancheng	203.176
2004	341800	anhui	xuancheng	235.66
2005	341800	anhui	xuancheng	251.53
2006	341800	anhui	xuancheng	287.88
2007	341800	anhui	xuancheng	332.648
2008	341800	anhui	xuancheng	411.61
2009	341800	anhui	xuancheng	432.77
2010	341800	anhui	xuancheng	525.7
2011	341800	anhui	xuancheng	671.4
2012	341800	anhui	xuancheng	757.47
2013	341800	anhui	xuancheng	842.805
2014	341800	anhui	xuancheng	917.63
2015	341800	anhui	xuancheng	971.457
2016	341800	anhui	xuancheng	1057.82
2017	341800	anhui	xuancheng	1187.52
2018	341800	anhui	xuancheng	1317.2
2003	341300	anhui	suzhou	219.929
2004	341300	anhui	suzhou	279.121
2005	341300	anhui	suzhou	312.98
2006	341300	anhui	suzhou	359.01
2007	341300	anhui	suzhou	424.27
2008	341300	anhui	suzhou	511.103
2009	341300	anhui	suzhou	540.6
2010	341300	anhui	suzhou	650.57
2011	341300	anhui	suzhou	802.427
2012	341300	anhui	suzhou	914.953
2013	341300	anhui	suzhou	1014.33
2014	341300	anhui	suzhou	1140.53
2015	341300	anhui	suzhou	1235.83
2016	341300	anhui	suzhou	1351.81
2017	341300	anhui	suzhou	1491.02
2018	341300	anhui	suzhou	1630.22
2003	321300	jiangsu	suqian	278.19
2004	321300	jiangsu	suqian	335.59
2005	321300	jiangsu	suqian	375.93
2006	321300	jiangsu	suqian	454.2
2007	321300	jiangsu	suqian	542
2008	321300	jiangsu	suqian	655.06
2009	321300	jiangsu	suqian	826.853
2010	321300	jiangsu	suqian	1064.09
2011	321300	jiangsu	suqian	1320.83
2012	321300	jiangsu	suqian	1522.03
2013	321300	jiangsu	suqian	1706.28
2014	321300	jiangsu	suqian	1930.68
2015	321300	jiangsu	suqian	2126.19
2016	321300	jiangsu	suqian	2351.12
2017	321300	jiangsu	suqian	2550.92
2018	321300	jiangsu	suqian	2750.72
2003	341400	anhui	chaohu	248.274
2004	341400	anhui	chaohu	294.62
2005	341400	anhui	chaohu	301.87
2006	341400	anhui	chaohu	344.4
2007	341400	anhui	chaohu	403.99
2008	341400	anhui	chaohu	479.33
2009	341400	anhui	chaohu	529.363
2010	341400	anhui	chaohu	629.733
2003	320400	jiangsu	changzhou	901.42
2004	320400	jiangsu	changzhou	1100.61
2005	320400	jiangsu	changzhou	1303.36
2006	320400	jiangsu	changzhou	1569.46
2007	320400	jiangsu	changzhou	1881.28
2008	320400	jiangsu	changzhou	2202.23
2009	320400	jiangsu	changzhou	2519.93
2010	320400	jiangsu	changzhou	3044.89
2011	320400	jiangsu	changzhou	3580.99
2012	320400	jiangsu	changzhou	3969.87
2013	320400	jiangsu	changzhou	4360.94
2014	320400	jiangsu	changzhou	4901.87
2015	320400	jiangsu	changzhou	5273.15
2016	320400	jiangsu	changzhou	5773.86
2017	320400	jiangsu	changzhou	6412.06
2018	320400	jiangsu	changzhou	7050.27
2003	320300	jiangsu	xuzhou	905.79
2004	320300	jiangsu	xuzhou	1095.8
2005	320300	jiangsu	xuzhou	1212.15
2006	320300	jiangsu	xuzhou	1428.8
2007	320300	jiangsu	xuzhou	1679.56
2008	320300	jiangsu	xuzhou	2007.36
2009	320300	jiangsu	xuzhou	2390.16
2010	320300	jiangsu	xuzhou	2942.14
2011	320300	jiangsu	xuzhou	3551.65
2012	320300	jiangsu	xuzhou	4016.58
2013	320300	jiangsu	xuzhou	4435.82
2014	320300	jiangsu	xuzhou	4963.91
2015	320300	jiangsu	xuzhou	5319.88
2016	320300	jiangsu	xuzhou	5808.52
2017	320300	jiangsu	xuzhou	6281.88
2018	320300	jiangsu	xuzhou	6755.23
2003	321000	jiangsu	yangzhou	647.22
2004	321000	jiangsu	yangzhou	788.13
2005	321000	jiangsu	yangzhou	922.02
2006	321000	jiangsu	yangzhou	1100.16
2007	321000	jiangsu	yangzhou	1311.89
2008	321000	jiangsu	yangzhou	1573.29
2009	321000	jiangsu	yangzhou	1856.39
2010	321000	jiangsu	yangzhou	2229.49
2011	321000	jiangsu	yangzhou	2630.3
2012	321000	jiangsu	yangzhou	2933.2
2013	321000	jiangsu	yangzhou	3252.01
2014	321000	jiangsu	yangzhou	3697.91
2015	321000	jiangsu	yangzhou	4016.84
2016	321000	jiangsu	yangzhou	4449.38
2017	321000	jiangsu	yangzhou	4957.77
2018	321000	jiangsu	yangzhou	5466.17
2003	320200	jiangsu	wuxi	1901.22
2004	320200	jiangsu	wuxi	2350
2005	320200	jiangsu	wuxi	2804.68
2006	320200	jiangsu	wuxi	3300.59
2007	320200	jiangsu	wuxi	3858.54
2008	320200	jiangsu	wuxi	4419.5
2009	320200	jiangsu	wuxi	4991.72
2010	320200	jiangsu	wuxi	5793.3
2011	320200	jiangsu	wuxi	6880.15
2012	320200	jiangsu	wuxi	7568.15
2013	320200	jiangsu	wuxi	8070.18
2014	320200	jiangsu	wuxi	8205.31
2015	320200	jiangsu	wuxi	8518.26
2016	320200	jiangsu	wuxi	9210.02
2017	320200	jiangsu	wuxi	10324.3
2018	320200	jiangsu	wuxi	11438.6
2003	330100	zhejiang	hangzhou	2099.77
2004	330100	zhejiang	hangzhou	2515
2005	330100	zhejiang	hangzhou	2942.65
2006	330100	zhejiang	hangzhou	3441.51
2007	330100	zhejiang	hangzhou	4100.17
2008	330100	zhejiang	hangzhou	4781.16
2009	330100	zhejiang	hangzhou	5087.55
2010	330100	zhejiang	hangzhou	5949.17
2011	330100	zhejiang	hangzhou	7019.06
2012	330100	zhejiang	hangzhou	7802.01
2013	330100	zhejiang	hangzhou	8343.52
2014	330100	zhejiang	hangzhou	9206.16
2015	330100	zhejiang	hangzhou	10050.2
2016	330100	zhejiang	hangzhou	11313.7
2017	330100	zhejiang	hangzhou	12411.4
2018	330100	zhejiang	hangzhou	13509.1
2003	341700	anhui	chizhou	75.5027
2004	341700	anhui	chizhou	92.4253
2005	341700	anhui	chizhou	110.18
2006	341700	anhui	chizhou	130.09
2007	341700	anhui	chizhou	158.009
2008	341700	anhui	chizhou	192.4
2009	341700	anhui	chizhou	245.59
2010	341700	anhui	chizhou	300.844
2011	341700	anhui	chizhou	372.488
2012	341700	anhui	chizhou	417.447
2013	341700	anhui	chizhou	462.245
2014	341700	anhui	chizhou	517.169
2015	341700	anhui	chizhou	544.74
2016	341700	anhui	chizhou	589.02
2017	341700	anhui	chizhou	636.972
2018	341700	anhui	chizhou	684.925
2003	321200	jiangsu	taizhou	580.04
2004	321200	jiangsu	taizhou	705.2
2005	321200	jiangsu	taizhou	822.26
2006	321200	jiangsu	taizhou	1002.28
2007	321200	jiangsu	taizhou	1201.82
2008	321200	jiangsu	taizhou	1394.38
2009	321200	jiangsu	taizhou	1660.92
2010	321200	jiangsu	taizhou	2048.72
2011	321200	jiangsu	taizhou	2422.61
2012	321200	jiangsu	taizhou	2701.67
2013	321200	jiangsu	taizhou	3006.91
2014	321200	jiangsu	taizhou	3370.89
2015	321200	jiangsu	taizhou	3687.9
2016	321200	jiangsu	taizhou	4101.78
2017	321200	jiangsu	taizhou	4604.7
2018	321200	jiangsu	taizhou	5107.63
2003	340600	anhui	huaibei	132.469
2004	340600	anhui	huaibei	169.13
2005	340600	anhui	huaibei	208.99
2006	340600	anhui	huaibei	224.72
2007	340600	anhui	huaibei	267.182
2008	340600	anhui	huaibei	349.09
2009	340600	anhui	huaibei	371.873
2010	340600	anhui	huaibei	461.604
2011	340600	anhui	huaibei	554.916
2012	340600	anhui	huaibei	620.539
2013	340600	anhui	huaibei	703.663
2014	340600	anhui	huaibei	759.637
2015	340600	anhui	huaibei	760.39
2016	340600	anhui	huaibei	799.034
2017	340600	anhui	huaibei	892.112
2018	340600	anhui	huaibei	985.19
2003	340400	anhui	huainan	170.504
2004	340400	anhui	huainan	214.49
2005	340400	anhui	huainan	263.6
2006	340400	anhui	huainan	304.98
2007	340400	anhui	huainan	344.229
2008	340400	anhui	huainan	453.62
2009	340400	anhui	huainan	508.773
2010	340400	anhui	huainan	603.549
2011	340400	anhui	huainan	709.538
2012	340400	anhui	huainan	781.751
2013	340400	anhui	huainan	819.389
2014	340400	anhui	huainan	789.319
2015	340400	anhui	huainan	901.082
2016	340400	anhui	huainan	963.84
2017	340400	anhui	huainan	1048.57
2018	340400	anhui	huainan	1133.31
2003	320800	jiangsu	huaian	420.64
2004	320800	jiangsu	huaian	500.97
2005	320800	jiangsu	huaian	561.81
2006	320800	jiangsu	huaian	651.06
2007	320800	jiangsu	huaian	765.23
2008	320800	jiangsu	huaian	915.83
2009	320800	jiangsu	huaian	1121.75
2010	320800	jiangsu	huaian	1388.07
2011	320800	jiangsu	huaian	1690
2012	320800	jiangsu	huaian	1920.91
2013	320800	jiangsu	huaian	2155.86
2014	320800	jiangsu	huaian	2455.39
2015	320800	jiangsu	huaian	2745.09
2016	320800	jiangsu	huaian	3048
2017	320800	jiangsu	huaian	3324.62
2018	320800	jiangsu	huaian	3601.25
2003	330300	zhejiang	wenzhou	1226.44
2004	330300	zhejiang	wenzhou	1402.57
2005	330300	zhejiang	wenzhou	1596.35
2006	330300	zhejiang	wenzhou	1837.5
2007	330300	zhejiang	wenzhou	2158.91
2008	330300	zhejiang	wenzhou	2424.29
2009	330300	zhejiang	wenzhou	2527.34
2010	330300	zhejiang	wenzhou	2925.04
2011	330300	zhejiang	wenzhou	3418.53
2012	330300	zhejiang	wenzhou	3669.18
2013	330300	zhejiang	wenzhou	4003.86
2014	330300	zhejiang	wenzhou	4303.05
2015	330300	zhejiang	wenzhou	4618.08
2016	330300	zhejiang	wenzhou	5101.56
2017	330300	zhejiang	wenzhou	5553.86
2018	330300	zhejiang	wenzhou	6006.16
2003	330500	zhejiang	huzhou	490.752
2004	330500	zhejiang	huzhou	590.693
2005	330500	zhejiang	huzhou	644.25
2006	330500	zhejiang	huzhou	761.015
2007	330500	zhejiang	huzhou	892.024
2008	330500	zhejiang	huzhou	1034.89
2009	330500	zhejiang	huzhou	1101.83
2010	330500	zhejiang	huzhou	1301.73
2011	330500	zhejiang	huzhou	1520.06
2012	330500	zhejiang	huzhou	1664.3
2013	330500	zhejiang	huzhou	1803.15
2014	330500	zhejiang	huzhou	1956
2015	330500	zhejiang	huzhou	2084.27
2016	330500	zhejiang	huzhou	2284.37
2017	330500	zhejiang	huzhou	2501.72
2018	330500	zhejiang	huzhou	2719.07
2003	341100	anhui	chuzhou	300.5
2004	341100	anhui	chuzhou	355.64
2005	341100	anhui	chuzhou	328.08
2006	341100	anhui	chuzhou	372.29
2007	341100	anhui	chuzhou	435.554
2008	341100	anhui	chuzhou	520.111
2009	341100	anhui	chuzhou	576.184
2010	341100	anhui	chuzhou	695.65
2011	341100	anhui	chuzhou	850.489
2012	341100	anhui	chuzhou	970.741
2013	341100	anhui	chuzhou	1086.14
2014	341100	anhui	chuzhou	1214.4
2015	341100	anhui	chuzhou	1305.7
2016	341100	anhui	chuzhou	1422.83
2017	341100	anhui	chuzhou	1612.29
2018	341100	anhui	chuzhou	1801.75
2003	320900	jiangsu	yancheng	743.39
2004	320900	jiangsu	yancheng	871.36
2005	320900	jiangsu	yancheng	1004.9
2006	320900	jiangsu	yancheng	1174.26
2007	320900	jiangsu	yancheng	1371.26
2008	320900	jiangsu	yancheng	1603.26
2009	320900	jiangsu	yancheng	1917
2010	320900	jiangsu	yancheng	2332.76
2011	320900	jiangsu	yancheng	2771.33
2012	320900	jiangsu	yancheng	3120
2013	320900	jiangsu	yancheng	3475.5
2014	320900	jiangsu	yancheng	3835.62
2015	320900	jiangsu	yancheng	4212.5
2016	320900	jiangsu	yancheng	4576.08
2017	320900	jiangsu	yancheng	5031.58
2018	320900	jiangsu	yancheng	5487.08
2003	330600	zhejiang	shaoxing	1089.28
2004	330600	zhejiang	shaoxing	1313.87
2005	330600	zhejiang	shaoxing	1447.47
2006	330600	zhejiang	shaoxing	1677.63
2007	330600	zhejiang	shaoxing	1972.05
2008	330600	zhejiang	shaoxing	2222.95
2009	330600	zhejiang	shaoxing	2375.78
2010	330600	zhejiang	shaoxing	2795.2
2011	330600	zhejiang	shaoxing	3332
2012	330600	zhejiang	shaoxing	3654.03
2013	330600	zhejiang	shaoxing	3967.29
2014	330600	zhejiang	shaoxing	4265.88
2015	330600	zhejiang	shaoxing	4465.97
2016	330600	zhejiang	shaoxing	4789.03
2017	330600	zhejiang	shaoxing	5102.96
2018	330600	zhejiang	shaoxing	5416.9
2003	330900	zhejiang	zhoushan	172.266
2004	330900	zhejiang	zhoushan	212.039
2005	330900	zhejiang	zhoushan	280.159
2006	330900	zhejiang	zhoushan	335.198
2007	330900	zhejiang	zhoushan	408.37
2008	330900	zhejiang	zhoushan	490.25
2009	330900	zhejiang	zhoushan	535.236
2010	330900	zhejiang	zhoushan	644.317
2011	330900	zhejiang	zhoushan	772.754
2012	330900	zhejiang	zhoushan	853.177
2013	330900	zhejiang	zhoushan	930.849
2014	330900	zhejiang	zhoushan	1015.26
2015	330900	zhejiang	zhoushan	1092.85
2016	330900	zhejiang	zhoushan	1241.2
2017	330900	zhejiang	zhoushan	1278.95
2018	330900	zhejiang	zhoushan	1316.7
2003	340200	anhui	wuhu	284.854
2004	340200	anhui	wuhu	345.075
2005	340200	anhui	wuhu	400.65
2006	340200	anhui	wuhu	479.719
2007	340200	anhui	wuhu	582.301
2008	340200	anhui	wuhu	749.646
2009	340200	anhui	wuhu	902
2010	340200	anhui	wuhu	1108.59
2011	340200	anhui	wuhu	1658.24
2012	340200	anhui	wuhu	1873.63
2013	340200	anhui	wuhu	2099.53
2014	340200	anhui	wuhu	2309.55
2015	340200	anhui	wuhu	2457.32
2016	340200	anhui	wuhu	2699.44
2017	340200	anhui	wuhu	2988.99
2018	340200	anhui	wuhu	3278.53
2003	320500	jiangsu	suzhou	2801.56
2004	320500	jiangsu	suzhou	3450
2005	320500	jiangsu	suzhou	4026.52
2006	320500	jiangsu	suzhou	4820.26
2007	320500	jiangsu	suzhou	5700.85
2008	320500	jiangsu	suzhou	6701.29
2009	320500	jiangsu	suzhou	7740.2
2010	320500	jiangsu	suzhou	9228.91
2011	320500	jiangsu	suzhou	10717
2012	320500	jiangsu	suzhou	12011.6
2013	320500	jiangsu	suzhou	13015.7
2014	320500	jiangsu	suzhou	13760.9
2015	320500	jiangsu	suzhou	14504.1
2016	320500	jiangsu	suzhou	15475.1
2017	320500	jiangsu	suzhou	17036.3
2018	320500	jiangsu	suzhou	18597.5
2003	340300	anhui	bengbu	208.144
2004	340300	anhui	bengbu	263.66
2005	340300	anhui	bengbu	311.33
2006	340300	anhui	bengbu	359.02
2007	340300	anhui	bengbu	409.699
2008	340300	anhui	bengbu	486.385
2009	340300	anhui	bengbu	532.087
2010	340300	anhui	bengbu	636.888
2011	340300	anhui	bengbu	780.239
2012	340300	anhui	bengbu	890.216
2013	340300	anhui	bengbu	1007.85
2014	340300	anhui	bengbu	1151.19
2015	340300	anhui	bengbu	1253.06
2016	340300	anhui	bengbu	1385.82
2017	340300	anhui	bengbu	1550.24
2018	340300	anhui	bengbu	1714.66
2003	330800	zhejiang	quzhou	233.731
2004	330800	zhejiang	quzhou	283.76
2005	330800	zhejiang	quzhou	329.11
2006	330800	zhejiang	quzhou	387.4
2007	330800	zhejiang	quzhou	478.5
2008	330800	zhejiang	quzhou	580.05
2009	330800	zhejiang	quzhou	626.55
2010	330800	zhejiang	quzhou	755.483
2011	330800	zhejiang	quzhou	919.621
2012	330800	zhejiang	quzhou	972.246
2013	330800	zhejiang	quzhou	1056.57
2014	330800	zhejiang	quzhou	1115.1
2015	330800	zhejiang	quzhou	1146.13
2016	330800	zhejiang	quzhou	1251.59
2017	330800	zhejiang	quzhou	1361.09
2018	330800	zhejiang	quzhou	1470.58
2003	320700	jiangsu	lianyungang	344.924
2004	320700	jiangsu	lianyungang	416.36
2005	320700	jiangsu	lianyungang	455.97
2006	320700	jiangsu	lianyungang	527.38
2007	320700	jiangsu	lianyungang	618.18
2008	320700	jiangsu	lianyungang	750.1
2009	320700	jiangsu	lianyungang	941.13
2010	320700	jiangsu	lianyungang	1193.31
2011	320700	jiangsu	lianyungang	1410.52
2012	320700	jiangsu	lianyungang	1603.42
2013	320700	jiangsu	lianyungang	1785.42
2014	320700	jiangsu	lianyungang	1965.89
2015	320700	jiangsu	lianyungang	2160.64
2016	320700	jiangsu	lianyungang	2376.48
2017	320700	jiangsu	lianyungang	2574.09
2018	320700	jiangsu	lianyungang	2771.7
2003	330700	zhejiang	jinhua	801.602
2004	330700	zhejiang	jinhua	978.377
2005	330700	zhejiang	jinhua	1063.54
2006	330700	zhejiang	jinhua	1234.7
2007	330700	zhejiang	jinhua	1465.67
2008	330700	zhejiang	jinhua	1681.85
2009	330700	zhejiang	jinhua	1776.07
2010	330700	zhejiang	jinhua	2110.04
2011	330700	zhejiang	jinhua	2458.07
2012	330700	zhejiang	jinhua	2710.77
2013	330700	zhejiang	jinhua	2958.78
2014	330700	zhejiang	jinhua	3208.2
2015	330700	zhejiang	jinhua	3402.34
2016	330700	zhejiang	jinhua	3684.94
2017	330700	zhejiang	jinhua	3892.58
2018	330700	zhejiang	jinhua	4100.23
2003	340700	anhui	tongling	103.045
2004	340700	anhui	tongling	136.72
2005	340700	anhui	tongling	182.05
2006	340700	anhui	tongling	243.63
2007	340700	anhui	tongling	286.9
2008	340700	anhui	tongling	325.31
2009	340700	anhui	tongling	343.73
2010	340700	anhui	tongling	466.7
2011	340700	anhui	tongling	579.41
2012	340700	anhui	tongling	621.301
2013	340700	anhui	tongling	680.6
2014	340700	anhui	tongling	716.31
2015	340700	anhui	tongling	911.6
2016	340700	anhui	tongling	957.3
2017	340700	anhui	tongling	1089.83
2018	340700	anhui	tongling	1222.36
2003	321100	jiangsu	zhenjiang	640.51
2004	321100	jiangsu	zhenjiang	781.16
2005	321100	jiangsu	zhenjiang	871.67
2006	321100	jiangsu	zhenjiang	1021.52
2007	321100	jiangsu	zhenjiang	1206.69
2008	321100	jiangsu	zhenjiang	1408.13
2009	321100	jiangsu	zhenjiang	1672.08
2010	321100	jiangsu	zhenjiang	1987.64
2011	321100	jiangsu	zhenjiang	2311.45
2012	321100	jiangsu	zhenjiang	2630.42
2013	321100	jiangsu	zhenjiang	2927.28
2014	321100	jiangsu	zhenjiang	3252.44
2015	321100	jiangsu	zhenjiang	3502.48
2016	321100	jiangsu	zhenjiang	3833.84
2017	321100	jiangsu	zhenjiang	3941.92
2018	321100	jiangsu	zhenjiang	4050
2003	341200	anhui	fuyang	216.861
2004	341200	anhui	fuyang	263.32
2005	341200	anhui	fuyang	324.61
2006	341200	anhui	fuyang	378.36
2007	341200	anhui	fuyang	453.758
2008	341200	anhui	fuyang	541.27
2009	341200	anhui	fuyang	607.799
2010	341200	anhui	fuyang	721.814
2011	341200	anhui	fuyang	853.191
2012	341200	anhui	fuyang	962.498
2013	341200	anhui	fuyang	1062.48
2014	341200	anhui	fuyang	1188.97
2015	341200	anhui	fuyang	1267.45
2016	341200	anhui	fuyang	1401.86
2017	341200	anhui	fuyang	1580.69
2018	341200	anhui	fuyang	1759.52
2003	340500	anhui	maanshan	192.524
2004	340500	anhui	maanshan	265.095
2005	340500	anhui	maanshan	371.346
2006	340500	anhui	maanshan	428.9
2007	340500	anhui	maanshan	532.1
2008	340500	anhui	maanshan	636.3
2009	340500	anhui	maanshan	665.89
2010	340500	anhui	maanshan	811.015
2011	340500	anhui	maanshan	1144.18
2012	340500	anhui	maanshan	1232
2013	340500	anhui	maanshan	1292.8
2014	340500	anhui	maanshan	1333.12
2015	340500	anhui	maanshan	1365.3
2016	340500	anhui	maanshan	1493.76
2017	340500	anhui	maanshan	1705.93
2018	340500	anhui	maanshan	1918.1
2003	341000	anhui	huangshan	108.419
2004	341000	anhui	huangshan	131.98
2005	341000	anhui	huangshan	159.978
2006	341000	anhui	huangshan	187.489
2007	341000	anhui	huangshan	213.232
2008	341000	anhui	huangshan	249.9
2009	341000	anhui	huangshan	266.92
2010	341000	anhui	huangshan	309.32
2011	341000	anhui	huangshan	378.815
2012	341000	anhui	huangshan	424.945
2013	341000	anhui	huangshan	470.296
2014	341000	anhui	huangshan	507.17
2015	341000	anhui	huangshan	530.9
2016	341000	anhui	huangshan	576.817
2017	341000	anhui	huangshan	627.366
2018	341000	anhui	huangshan	677.914
