# Supplementary material for: Transportation infrastructure and economic growth: Evidence from "new nighttime light data" in the Yangtze River Delta
Source: PLoS One. 2024 Aug 2;19(8):e0306477. doi: 10.1371/journal.pone.0306477 (PMC11296652; doi:10.1371/journal.pone.0306477)
Supplement: S2 File — (ZIP) [file pone.0306477.s002.zip]

Archive with 9 entries (8 files):
- Table3-10 DATA/
- Table3-10 DATA/Table10-Analysis of Transmission Mechanism Based on Technological Innovation.xlsx
- Table3-10 DATA/Table3-Descriptive statistics of variables.xlsx
- Table3-10 DATA/Table4-Regression Results of High-Speed Rail Operation on Economic Growth (2) - +¦¦+.xlsx
- Table3-10 DATA/Table5-The results after changing the independent variables, reselecting the sample, and conducting PSM - +¦¦+.xlsx
- Table3-10 DATA/Table6-The pre-effects and post-effects of high-speed rail on economic growth - +¦¦+ - +¦¦+.xlsx
- Table3-10 DATA/Table7-Heterogeneity Analysis.xlsx
- Table3-10 DATA/Table8-Analysis of the Transmission Mechanism Based on Low-carbon - +¦¦+.xlsx
- Table3-10 DATA/Table9-Analysis of the Transmission Mechanism Based on Labor Aggregation.xlsx
