# Supplementary material for: Transportation infrastructure and economic growth: Evidence from "new nighttime light data" in the Yangtze River Delta
Source: PLoS One. 2024 Aug 2;19(8):e0306477. doi: 10.1371/journal.pone.0306477 (PMC11296652; doi:10.1371/journal.pone.0306477)
Supplement: S2 File — (ZIP) [file pone.0306477.s002.zip › Table3-10 DATA/Table4-Regression Results of High-Speed Rail Operation on Economic Growth (2) - +¦¦+.xlsx]

## Sheet: Sheet1
year	ID	province	city	innovation	DNnew	HSR	LCP	GDP	Fixed	Open	Wage	Exp	Teacher	Highway	water	Avi	Area
2003	310000	shanghai	shanghai	11.3022	6.74676	0	0	6250.81	39.2287	0.935914	27304.6	17.64	24387	2052	528	1241	6341
2004	310000	shanghai	shanghai	19.0628	5.45729	0	0	7450.27	41.4033	0.877919	29874.5	18.7334	28737	2465	621	1806	6341
2005	310000	shanghai	shanghai	28.6311	6.76962	0	0	9154.18	38.6987	0.748254	31940.1	17.9845	31815	2468	626	2080	6543
2006	310000	shanghai	shanghai	42.3525	8.37864	0	0	10366.4	37.8637	0.685572	41188.6	17.3211	33873	2784	654	2309	6341
2007	310000	shanghai	shanghai	57.0219	8.27164	0	0	12188.9	36.5794	0.649737	49311.1	17.899	35480	2872	94.6	2608.71	6340
2008	310000	shanghai	shanghai	76.9819	7.47177	0	1	13698.1	35.2563	0.736178	56565	18.9363	36854	2934	89	2565	6340
2009	310000	shanghai	shanghai	106.039	4.61393	0	1	15046.5	35.047	0.700388	63548.9	19.8695	38134	2995	1414	6150.53	6340
2010	310000	shanghai	shanghai	137.802	6.68603	1	1	17166	30.9779	0.647876	71875.4	19.2409	39170	3634	492	7213.59	6340
2011	310000	shanghai	shanghai	181.511	9.03763	1	1	19195.7	26.3823	0.656426	77031.3	20.3946	39626	3477	358	7721	6340
2012	310000	shanghai	shanghai	240.029	6.19035	1	1	20181.7	26.0206	0.75239	80190.9	20.7317	40118	3748	353	6543	6340
2013	310000	shanghai	shanghai	297.976	11.686	1	1	21602.1	26.1277	0.776756	91475.1	20.9637	40297	3720	366	7060	6340
2014	310000	shanghai	shanghai	356.346	11.1266	1	1	23567.7	25.5136	0.770798	92189.8	20.8906	40558	3754	367	7446	6340
2015	310000	shanghai	shanghai	441.334	11.4853	1	1	25123.5	25.2728	0.734741	100966	24.6445	41570	9166	20	1916	6341
2016	310000	shanghai	shanghai	541.332	11.4103	1	1	28178.7	23.9603	0.657014	120503	24.5538	42308	3402	404	9412	6341
2017	310000	shanghai	shanghai		12.5518	1	1	30429.3	20.3407	0.558943	130765	24.8038		3420	176	5644	6341
2018	310000	shanghai	shanghai		12.6459	1	1	32679.9	19.3572	0.529381	142983	25.5556	44585	3151	158	5921	6341
2003	331100	zhejiang	lishui	0.121907	0.04678	0	0	220.288	65.0807	0.056517	18621.5	16.1609	694	2500	28	72.2019	17298
2004	331100	zhejiang	lishui	0.141113	0.054508	0	0	264.569	66.4241	0.0775223	22917.5	14.6189	814	3432	28	75.9026	17298
2005	331100	zhejiang	lishui	0.158265	0.031561	0	0	305.986	64.7612	0.0634996	24956.5	15.0053	1149	3706	28	79.457	17298
2006	331100	zhejiang	lishui	0.267218	0.031051	0	0	355.371	62.519	0.0541969	27349.4	15.5603	911	4158	28	83.1194	17298
2007	331100	zhejiang	lishui	0.314545	0.063093	0	0	433.89	54.6815	0.0514416	31445.3	16.3349	1160	4976	31	86.2669	17298
2008	331100	zhejiang	lishui	0.360558	0.096855	0	0	505.676	49.2105	0.160221	36241.8	16.9624	1185	5207	30	88.5179	17298
2009	331100	zhejiang	lishui	0.43633	0.035604	0	0	546.548	51.0828	0.0532981	41141.1	20.6509	1154	5614.5	29.53	90.892	17298
2010	331100	zhejiang	lishui	0.60172	0.046059	0	0	663.293	48.301	0.0565512	44975.9	20.3838	1161	5697	42.56	93.117	17298
2011	331100	zhejiang	lishui	1.10773	0.115454	0	0	798.217	44.9083	0.0554987	49070.7	19.3285	1159	5722	42	94.5922	17298
2012	331100	zhejiang	lishui	1.50207	0.118774	0	0	894.105	52.7875	0.116161	56609.1	18.7831	1152	5732	46	95.7542	17298
2013	331100	zhejiang	lishui	1.7927	0.215926	0	0	983.077	58.0236	0.130041	60408.3	19.874	1183	5731	47	95.8638	17308
2014	331100	zhejiang	lishui	2.50617	0.241583	0	0	1051.75	63.2353	0.169603	66101	20.6582	1290	4479	57	94.6053	17298
2015	331100	zhejiang	lishui	3.71784	0.247459	1	0	1103.29	68.1162	0.19837	77238	25.3175	1084	11211	25	356	17298
2016	331100	zhejiang	lishui	5.00236	0.257797	1	0	1210.24	69.5436	0.182856	85058	28.2317	1127	3244	110	108.176	17298
2017	331100	zhejiang	lishui		0.316718	1	0	1302.45	54.2949	0.16634	92581	29.0713	1152	2556	112	110.943	17275
2018	331100	zhejiang	lishui		0.323378	1	0	1394.66	53.1563	0.0766564	103259	30.9765	1164	2074	126	113.639	17275
2003	341600	anhui	bozhou	0.0375761	0.077304	0	0	183.251	29.7247	0.136643	7995.76	8.84245	273	2313	1.4	21.7235	8374
2004	341600	anhui	bozhou	0.0355311	0.076816	0	0	224.643	30.1659	0.0362798	9706.6	8.36826	297	2526	1.66	22.1419	8374
2005	341600	anhui	bozhou	0.0554267	0.076396	0	0	265	30.3926	0.0230566	11138.2	8.55532	317	2587	1.76	22.5306	8374
2006	341600	anhui	bozhou	0.0821848	0.085686	0	0	298.73	37.1673	0.0418438	13324	10.2906	337	2737	1.49	22.8842	8374
2007	341600	anhui	bozhou	0.104099	0.095029	0	0	335.566	43.1776	0.181961	17118.8	14.6393	415	2996	2.69	23.1962	8374
2008	341600	anhui	bozhou	0.11535	0.076113	0	0	404.22	44.8053	0.211716	20323.5	15.074	454	3284	3.03	23.4606	8374
2009	341600	anhui	bozhou	0.155416	0.077122	0	1	431.928	56.7376	0.269744	22950.7	18.545	449	4855	6.12	23.6689	8374
2010	341600	anhui	bozhou	0.17817	0.118016	0	1	512.78	67.0104	0.322985	26779.5	20.1531	593	5448	6.17	23.8182	8374
2011	341600	anhui	bozhou	0.347254	0.232982	0	1	626.653	52.8967	0.4266	31756.9	22.1205	623	6646	8.44	23.9056	8374
2012	341600	anhui	bozhou	0.479279	0.174596	0	1	715.657	60.1245	0.506709	38425.6	24.7695	659	7891	9.15	23.9407	8374
2013	341600	anhui	bozhou	0.949854	0.355728	0	1	791.095	68.4485	0.604011	52395.8	26.0944	716	9209	12.61	23.918	8374
2014	341600	anhui	bozhou	1.28221	0.376019	0	1	883.63	73.6619	0.675475	42191.4	25.9404	729	8927	37	23.8342	8521
2015	341600	anhui	bozhou	2.18973	0.41635	0	1	942.609	81.4018	0.696535	47338	29.4755	736	4024	39.65	27	8521
2016	341600	anhui	bozhou	2.89037	0.466222	0	1	1046.1	83.6335	0.690935	50292	26.6301	744	5257	41.45	23.7178	8521
2017	341600	anhui	bozhou		0.72419	0	1	1161.65	61.0035	0.67201	57350	27.9796	773	4034	47.24	23.783	8521
2018	341600	anhui	bozhou		0.92703	0	1	1277.19	58.7565	0.705515	64547	26.9033	816	3496	44.345	23.8233	8521
2003	341500	anhui	liuan	0.0629906	0.037114	0	0	209.068	31.6059	0.0255419	8312.74	13.1373	713	6933	25	47.3142	17976
2004	341500	anhui	liuan	0.0624833	0.046903	0	0	253.1	34.3681	0.070407	10216	12.7293	868	6985	31	49.99	17976
2005	341500	anhui	liuan	0.0395651	0.046203	0	0	312.82	37.2167	0.047855	11537.4	12.5191	812	7227	32	52.6	17976
2006	341500	anhui	liuan	0.0362588	0.068784	0	0	356.35	48.7416	0.097741	13250.7	14.8475	970	7348	33	55.2877	17976
2007	341500	anhui	liuan	0.0510157	0.075668	0	0	435.29	46.2406	0.133061	17400.7	16.3337	1015	7978	33	57.776	17976
2008	341500	anhui	liuan	0.0564905	0.054038	0	0	533.947	48.0429	0.206125	20838.4	18.5832	1239	18419	38	60.14	17976
2009	341500	anhui	liuan	0.113263	0.035226	1	1	584.023	60.8113	0.195917	24000.1	22.7566	1473	19736	14	62.5948	17976
2010	341500	anhui	liuan	0.139433	0.074164	1	1	676.121	76.6002	0.202686	27084.4	21.9479	1717	21344	12	64.6879	17976
2011	341500	anhui	liuan	0.300262	0.126096	1	1	821.02	67.9777	0.270956	27489.5	25.5416	1795	25627	13	66.0869	17976
2012	341500	anhui	liuan	0.50962	0.094968	1	1	918.2	74.8466	0.325822	36913.3	27.3461	1808	29701	22	67.0923	17976
2013	341500	anhui	liuan	1.11617	0.21961	1	1	1010.21	83.6499	0.300957	40279	28.3109	1871	34460	22	68.2856	18011
2014	341500	anhui	liuan	1.68939	0.224877	1	1	1095.81	91.6049	0.321142	42915.7	29.3486	1959	15298	28	69.0535	18399
2015	341500	anhui	liuan	2.49215	0.231336	1	1	1016.49	97.735	0.380919	51354	35.55	2046	5643	39.6667	69.8068	18399
2016	341500	anhui	liuan	3.85321	0.272444	1	1	1108.15	97.0089	0.342996	59107	30.8741	2050	6207	26	71.0447	15451
2017	341500	anhui	liuan		0.405058	1	1	1198.1	81.7403	0.365462	65070	31.3295	1923	4920	52	70.1725	15025
2018	341500	anhui	liuan		0.440125	1	1	1288.05	78.6383	0.390558	77499	32.0623	1941	4281	41	67.7458	15451
2003	320100	jiangsu	nanjing	3.99724	1.96369	0	0	1576.33	60.5235	1.40213	22190.2	9.85062	21339	15348	5.63889	322.9	6582
2004	320100	jiangsu	nanjing	6.18137	1.75082	0	0	1910	62.9259	1.34364	26063.3	10.0353	26051	17641	6.83333	269.646	6582
2005	320100	jiangsu	nanjing	8.71624	1.7157	0	0	2411.11	58.1774	0.58802	29343.8	9.59524	28961	18592	7	222.04	6582
2006	320100	jiangsu	nanjing	11.7647	1.68307	0	0	2773.78	58.1716	0.547668	32459.5	9.46223	34268	19930	6.8125	626.9	6582
2007	320100	jiangsu	nanjing	15.2103	2.57313	0	0	3283.73	56.8852	0.597653	35907.2	10.4436	40769	21996	6.8125	803.7	6582
2008	320100	jiangsu	nanjing	21.1552	2.29101	1	1	3775	57.064	0.628352	39877.5	10.7196	46040	46658	4.375	888.13	6582
2009	320100	jiangsu	nanjing	29.2548	1.19863	1	1	4230.26	62.5962	0.565447	43623.2	10.904	48263	32895	2	1083.72	6582
2010	320100	jiangsu	nanjing	40.3912	2.29337	1	1	5130.65	64.4372	0.54886	48781.7	10.5675	50021	36004	3.5	1252.81	6587
2011	320100	jiangsu	nanjing	55.9913	3.44715	1	1	6145.52	61.1381	0.580241	54711.8	10.8405	51150	39080	5	1307	6587
2012	320100	jiangsu	nanjing	77.1232	2.27526	1	1	7201.57	63.2985	0.573529	63151.7	10.6874	47327	42519	7	1400	6587
2013	320100	jiangsu	nanjing	99.7124	4.71591	1	1	8011.78	63.5786	0.503336	66382.5	10.6207	52531	10493	19	1501	6587
2014	320100	jiangsu	nanjing	123.042	4.62988	1	1	8820.75	61.5681	0.373063	77286.3	10.4436	47749	10596	20	1628	6587
2015	320100	jiangsu	nanjing	159.532	4.53739	1	1	9720.77	55.8184	0.343038	81075	10.756	47979	6247	536	461	6587
2016	320100	jiangsu	nanjing	200.627	4.6825	1	1	10503	52.6855	0.331273	90191	11.1762	48854	8490	19	2236	6587
2017	320100	jiangsu	nanjing		5.31814	1	1	11661.7	46.0569	0.314939	101502	11.6114	50017	8404	22	2582	6587
2018	320100	jiangsu	nanjing		5.68321	1	1	12820.4	42.435	0.300567	111071	11.9553	51765	8278	23	1273	6587
2003	320600	jiangsu	nantong	0.677599	0.428427	0	0	1006.71	44.5428	0.726048	13546.7	6.16244	2387	8050	14.08	6.4086	8001
2004	320600	jiangsu	nantong	0.868979	0.5434	0	0	1226.06	49.5021	0.900721	15903.7	6.17005	2790	8815	15.37	8.2077	8001
2005	320600	jiangsu	nantong	0.987609	0.444317	0	0	1472.08	55.3817	1.04045	18512.4	6.08591	3062	9220	16.7	8.3723	8001
2006	320600	jiangsu	nantong	1.36396	0.526341	0	0	1758.34	59.6527	1.46443	21660.9	6.40504	3627	9978	18.2	11.3185	8001
2007	320600	jiangsu	nantong	1.60919	0.890868	0	0	2111.88	59.9369	1.47615	25947.2	6.99419	3843	11492	21.32	16.8283	8001
2008	320600	jiangsu	nantong	2.02843	0.959035	0	1	2510.13	59.9733	1.1701	30854	7.81707	3977	12570	20.98	16.1365	8001
2009	320600	jiangsu	nantong	2.71071	0.536732	0	1	2872.8	62.7393	0.697858	35221.7	8.26603	4410	13824	35	22.026	8001
2010	320600	jiangsu	nantong	4.07502	0.927625	0	1	3465.67	62.5673	0.594563	39445.9	9.13961	4378	16425	48.17	277.144	8001
2011	320600	jiangsu	nantong	6.99116	1.57099	0	1	4080.22	58.2899	0.530962	44570.7	10.2801	3903	19605	59.17	25	8001
2012	320600	jiangsu	nantong	10.5169	1.20735	0	1	4558.67	63.3182	0.483786	49398.2	11.2534	3993	21350	65.21	39	8001
2013	320600	jiangsu	nantong	14.4046	2.08191	0	1	5038.89	65.4654	0.453955	58653.3	11.4392	4402	9833	582	68	8001
2014	320600	jiangsu	nantong	18.7523	2.1186	0	1	5652.69	68.9298	0.407733	63292.4	11.4915	4939	9998	581	93	10549
2015	320600	jiangsu	nantong	28.4443	2.25457	0	1	6148.4	71.1735	0.376617	66535	12.1815	4888	4700	12	71	10549
2016	320600	jiangsu	nantong	39.409	2.31471	0	1	6768.2	71.0965	0.352714	71743	11.0697	4937	8204	473	154	10549
2017	320600	jiangsu	nantong		2.72827	0	1	7597.6	53.9088	0.318872	75315	10.6623	5029	7310	491	201	10549
2018	320600	jiangsu	nantong		2.93379	0	1	8427	50.9676	0.306325	79218	10.4092	5064	6807	478	277	10549
2003	331000	zhejiang	taizhou	0.406965	0.495759	0	0	995.032	38.8028	0.216958	20997.4	6.92259	840	13743	63	7.069	9411
2004	331000	zhejiang	taizhou	0.531227	0.513828	0	0	1173.79	40.8101	0.258103	24881.9	6.74326	1083	14214	83	10.2039	9411
2005	331000	zhejiang	taizhou	0.677535	0.271124	0	0	1251.77	42.9487	0.269858	31079.6	7.03713	1145	15590	73	11.8062	9411
2006	331000	zhejiang	taizhou	0.914894	0.358238	0	0	1463.31	42.6252	0.282606	31945.7	7.10719	1807	17181	108	14.5825	9411
2007	331000	zhejiang	taizhou	1.34892	0.506064	0	0	1721.84	31.7564		33363.2	7.37167	1370	19564	140	18.7721	9411
2008	331000	zhejiang	taizhou	2.18971	0.591192	0	0	1965.27	38.6501	0.121561	34128.2	7.82631	1447	20621	158	20.7404	9411
2009	331000	zhejiang	taizhou	3.33941	0.341805	1	1	2040.45	40.8782	0.0921658	36821	8.6232	1520	22398	193	27.2367	9411
2010	331000	zhejiang	taizhou	4.70175	0.517599	1	1	2426.45	39.1617	0.0544251	40564.7	9.18045	1579	29623	210	32.2765	9411
2011	331000	zhejiang	taizhou	7.61813	0.865725	1	1	2754.41	36.5889	0.0519203	42198.2	9.64019	1595	29973	223	33	9411
2012	331000	zhejiang	taizhou	11.674	0.79411	1	1	2911.26	42.6811	0.163228	47010.1	9.89011	1616	30210	217	21	9411
2013	331000	zhejiang	taizhou	15.4627	1.43701	1	1	3153.34	47.8181	0.126853	50595.4	10.4343	1593	29776	203	31	9411
2014	331000	zhejiang	taizhou	19.1237	1.53842	1	1	3387.38	52.1328	0.0817889	54839	10.9662	1645	12931	209	33	9411
2015	331000	zhejiang	taizhou	25.4564	1.61587	1	1	3553.85	56.1651	0.0327391	57215	12.8652	1633	4017	66	34	9411
2016	331000	zhejiang	taizhou	32.0848	1.62915	1	1	3898.66	58.2926	0.0863964	64816	13.1943	1667	9895	209	35	9411
2017	331000	zhejiang	taizhou		1.97919	1	1	4386.66	45.8556	0.101061	70825	12.8366	1741	8236	209	82	9411
2018	331000	zhejiang	taizhou		2.02735	1	1	4874.67	42.9444	0.0592717	77675	13.4112	1786	6992	173	58	10050
2003	340100	anhui	hefei	1.43437	0.536091	0	0	484.962	52.6033	0.537114	13901.2	9.57342	9765	5350	5.29	45.96	7498
2004	340100	anhui	hefei	1.71622	0.395967	0	0	589.7	61.2988	0.535832	16420.1	9.67616	12326	6010	6.1	60.51	7029
2005	340100	anhui	hefei	2.25457	0.412133	0	0	853.57	58.0234	0.476352	19030.2	8.60056	13575	6274	6.41	73.09	7029
2006	340100	anhui	hefei	2.99061	0.529072	0	0	1073.76	76.0675	0.672459	21906.8	9.58193	15552	6785	8.74	96.55	7029
2007	340100	anhui	hefei	3.52206	0.835367	0	0	1334.61	98.188	0.758079	25873.7	12.5189	16918	7726	4.6	115.715	7029
2008	340100	anhui	hefei	4.46632	0.796588	1	0	1664.84	110.439	0.720826	30401.2	13.3497	18143	12885	5.8	133.767	7047
2009	340100	anhui	hefei	6.41782	0.333985	1	1	2102.12	117.425	0.407903	34143.6	11.6957	19186	15044	5.6	171.957	7047
2010	340100	anhui	hefei	8.46209	0.754313	1	1	2701.61	113.524	0.529373	39290.8	11.7602	20294	18006	13.2	208.541	7047
2011	340100	anhui	hefei	12.2726	1.14058	1	1	3636.6	92.8605	0.498518	45442.2	13.0586	21852	26891	25.98	240	11430
2012	340100	anhui	hefei	17.831	0.70223	1	1	4164.34	95.5273	0.39777	50723.7	13.738	22740	31858	20.4	287	11445
2013	340100	anhui	hefei	25.5804	1.94102	1	1	4672.91	100.268	0.410419	54210.8	13.5002	23630	37147	23	314	11445
2014	340100	anhui	hefei	35.3106	1.99468	1	1	5180.56	102.356	0.421146	59648.4	13.4887	24515	16841	58.8	329	11445
2015	340100	anhui	hefei	50.8776	1.97644	1	1	5660.27	103.385	0.442873	65806	13.6507	25639	4290	49	258.416	11445
2016	340100	anhui	hefei	69.5156	2.16943	1	1	6274.38	103.615	0.451002	71054	13.7042	26382	10127	51.77	399	11445
2017	340100	anhui	hefei		2.60918	1	1	7048.64	79.2392	0.428504	77484	13.6955	26931	8284	51.59	498	11445
2018	340100	anhui	hefei		2.74774	1	1	7822.91	74.2722	0.41289	89022	12.8457	27073	7434	52.58	607	11445
2003	330400	zhejiang	jiaxing	0.135311	0.87062	0	0	858.028	61.2486	0.929667	20777.3	5.50525	997	10710	2	60.6562	3915
2004	330400	zhejiang	jiaxing	0.232797	0.967112	0	0	1050.56	60.3203	0.972694	20701	5.68436	964	13150	6	60.6562	3915
2005	330400	zhejiang	jiaxing	0.291354	0.867136	0	0	1159.66	60.6606	0.997412	20647.3	6.33376	1133	15747	5	60.6562	3915
2006	330400	zhejiang	jiaxing	0.454419	0.936163	0	0	1346.65	59.4225	0.907275	22625	6.41205	1344	16344	33	60.6562	3915
2007	330400	zhejiang	jiaxing	0.743497	1.47811	0	0	1585.31	56.7719	1.04855	26004.2	6.77611	1576	15972	32	61.8977	3915
2008	330400	zhejiang	jiaxing	1.0722	1.50123	0	1	1815.3	55.4557	0.749051	29219.6	7.48747	1801	16596	46.4	62.5248	3915
2009	330400	zhejiang	jiaxing	1.73061	0.588556	0	1	1918.03	64.306	0.695819	31963.2	8.39996	1995	11056	43.97	63.2089	3915
2010	330400	zhejiang	jiaxing	2.88739	1.6653	1	1	2300.2	64.7014	0.699912	36317.4	8.65416	2587	11298	45.85	63.1369	3915
2011	330400	zhejiang	jiaxing	4.95099	2.22551	1	1	2677.09	55.5927	0.642736	42985.8	8.98793	2808	11411	72	63.8539	3915
2012	330400	zhejiang	jiaxing	7.37302	1.46532	1	1	2890.57	56.8161	0.616345	48329.3	9.01908	3210	11469	52	64.2043	3915
2013	330400	zhejiang	jiaxing	9.37012	2.997	1	1	3147.66	60.6848	0.701079	53965.7	9.63773	2910	11578	43	63.4047	3915
2014	330400	zhejiang	jiaxing	11.9403	3.00117	1	1	3352.6	66.2532	0.744427	60309.6	9.98933	2989	9594	37	62.2597	3915
2015	330400	zhejiang	jiaxing	17.5295	3.28374	1	1	3517.81	71.4598	0.763052	67689	12.0567	2384	5976	71	62.4054	3915
2016	330400	zhejiang	jiaxing	25.0573	3.44866	1	1	3862.11	72.2443	0.697132	73836	11.4495	2418	3000	48	62.5644	4223
2017	330400	zhejiang	jiaxing		4.18275	1	1	4367.05	54.0144	0.685708	82934	11.3281	3080	2984	80	62.7379	4223
2018	330400	zhejiang	jiaxing		4.63121	1	1	4871.98	50.7186	0.64446	90342	12.0868	3134	2971	247	62.9272	4223
2003	330200	zhejiang	ningbo	1.06593	1.39152	0	0	1786.85	46.8749	0.966654	23691.3	10.0878	4225	24320	115	65.1885	9365
2004	330200	zhejiang	ningbo	1.74534	1.37581	0	0	2158.04	50.7713	0.974645	25823.1	10.0068	5633	26510	119	94.65	9365
2005	330200	zhejiang	ningbo	2.51225	1.0853	0	0	2449.31	54.5584	0.943519	29045	10.8102	6004	27570	113	122.275	9365
2006	330200	zhejiang	ningbo	3.48576	1.18074	0	0	2874.44	52.2803	0.845444	28949.1	10.1827	6488	28120	121	160.32	9365
2007	330200	zhejiang	ningbo	4.60712	1.66115	0	0	3435	46.5076	0.729309	32924.5	10.8017	6634	29541	130.3	179.735	9816
2008	330200	zhejiang	ningbo	6.98514	1.56072	0	1	3964.05	43.5979	0.640227	35834.5	11.0848	6892	30130	152	198.317	9817
2009	330200	zhejiang	ningbo	10.7373	0.697025	1	0	4329.3	46.2942	0.509415	39137.6	11.6896	6933	31545	142	403.15	9817
2010	330200	zhejiang	ningbo	16.2503	1.87247	1	1	5163	42.4808	0.450002	43476.2	11.6356	7146	32340	107	451.707	9816
2011	330200	zhejiang	ningbo	25.6022	2.46316	1	1	6059.24	39.3697	0.463637	49756.4	12.3897	9086	25960	97	501	9816
2012	330200	zhejiang	ningbo	35.6691	2.52794	1	1	6582.21	44.0798	0.433368	56255.5	12.5861	7374	27110	123	527	9816
2013	330200	zhejiang	ningbo	45.3613	4.03941	1	1	7128.87	48.0154	0.459376	63151.5	13.1843	7524	22850	124	546	9816
2014	330200	zhejiang	ningbo	56.9379	3.86556	1	1	7610.28	52.422	0.528908	70227.6	13.1514	7808	12144	171	636	9816
2015	330200	zhejiang	ningbo	79.9162	3.92343	1	1	8003.61	56.3068	0.52898	74989	15.6509	8417	19198	54	389	9816
2016	330200	zhejiang	ningbo	102.909	4.00761	1	1	8686.49	57.1162	0.51958	83656	14.8421	8056	4813	170	779	9816
2017	330200	zhejiang	ningbo		4.60753	1	1	9715.98	43.4346	0.414776	91705	14.5184	8432	4303	185	939	9816
2018	330200	zhejiang	ningbo		4.63519	1	1	10745.5	41.1279	0.402046	102325	14.8351	8409	3858	190	1172	9816
2003	340800	anhui	anqing	0.0843194	0.061973	0	0	320.431	32.2074	0.0417563	9635.57	9.90763	874	5646	7	0.7	15400
2004	340800	anhui	anqing	0.131111	0.068215	0	0	392.02	32.1305	0.0418346	11207.3	10.1785	1029	2582	85	0.7308	15400
2005	340800	anhui	anqing	0.145402	0.060822	0	0	429.64	36.2008	0.104599	12519.7	10.7637	1038	5907	88	0.593	15398
2006	340800	anhui	anqing	0.166401	0.038856	0	0	494.21	42.6805	0.116975	14712.1	12.6106	1193	5973	26	0.6746	15398
2007	340800	anhui	anqing	0.192342	0.077595	0	0	587.661	55.4891	0.240547	19190.1	14.0381	1346	5980	21.5	0.3896	15318
2008	340800	anhui	anqing	0.254692	0.068948	0	0	704.717	62.3261	0.249149	22108.9	15.8889	1497	5993	25.1	1.7122	15318
2009	340800	anhui	anqing	0.325125	0.028417	0	0	770.66	78.0559	0.214336	24024.3	18.161	1504	5787	24	3.0187	15318
2010	340800	anhui	anqing	0.313554	0.061587	0	0	988.11	81.9133	0.238597	27985.9	16.3779	1653	6411	41.9	7.633	15318
2011	340800	anhui	anqing	0.548905	0.099395	0	0	1215.74	68.2194	0.224481	33093.2	17.6756	1883	7347	8	8	15318
2012	340800	anhui	anqing	0.834758	0.095206	0	0	1359.7	71.4871	0.240251	38195.8	18.0686	2195	8471	14	9	15318
2013	340800	anhui	anqing	1.23166	0.222246	0	0	1418.23	83.6054	0.318552	39330.2	19.7234	2209	9803	16	12	15318
2014	340800	anhui	anqing	1.56674	0.214437	0	0	1544.32	90.3151	0.172672	44270.6	19.3911	2320	15922	28	10	15402
2015	340800	anhui	anqing	2.89265	0.219012	1	0	1417.43	97.7529	0.128775	49802	23.7685	2307	3962	92	59	15402
2016	340800	anhui	anqing	5.72332	0.250514	1	0	1531.18	99.3953	0.11804	52954	22.0191	2302	4247	51	33	13538
2017	340800	anhui	anqing		0.314709	1	0	1724.38	79.5643	0.11215	58310	21.6311	2230	4978	50	46	13543
2018	340800	anhui	anqing		0.376529	1	0	1917.59	73.9764	0.132948	68286	21.9124	2081	4222	33	48	13538
2003	341800	anhui	xuancheng	0.0227467	0.029308	0	0	203.176	36.7796	0.187768	10595.8	8.23492	110	3329	48.5	90.2496	12323
2004	341800	anhui	xuancheng	0.0322069	0.056518	0	0	235.66	46.8725	0.15429	12798	9.33256	87	3561	51	155.168	12364
2005	341800	anhui	xuancheng	0.0445062	0.027914	0	0	251.53	53.4878	0.245378	15090.6	10.5246	102	4358	44	165.208	12364
2006	341800	anhui	xuancheng	0.0771835	0.026646	0	0	287.88	66.7963	0.292935	17471.7	13.2103	98	5099	49	147.053	12323
2007	341800	anhui	xuancheng	0.0854085	0.066557	0	0	332.648	87.9842	0.321271	21549	14.0529	193	5779	50	180.2	12323
2008	341800	anhui	xuancheng	0.115127	0.074934	0	0	411.61	101.279	0.312675	26795.9	16.6307	306	6409.1	55.1	165.208	12323
2009	341800	anhui	xuancheng	0.255869	0.029528	0	1	432.77	138.826	0.33988	29170.5	20.0197	198	8255	27.98	163.774	12323
2010	341800	anhui	xuancheng	0.428201	0.07197	0	1	525.7	138.947	0.401274	33487.2	19.8359	215	9509	25.93	169.232	12323
2011	341800	anhui	xuancheng	0.841402	0.119727	0	1	671.4	94.6783	0.464626	39394.8	21.1771	296	10705	28.7	164.383	12313
2012	341800	anhui	xuancheng	1.2186	0.115573	0	1	757.47	97.2996	0.57593	46408.3	23.5887	354	11912	41.39	168.84	12453
2013	341800	anhui	xuancheng	1.71682	0.304833	0	1	842.805	102.188	0.679908	56664.6	24.3449	473	13260	47.81	165.012	12453
2014	341800	anhui	xuancheng	2.30775	0.266468	0	1	917.63	124.246	0.751959	53633.6	24.2472	285	6889	94.64	152.409	12313
2015	341800	anhui	xuancheng	3.88385	0.263664	1	1	971.457	132.107	0.81945	56767	25.0352	330	12729	196	1089	12313
2016	341800	anhui	xuancheng	6.60708	0.285132	1	1	1057.82	133.696	0.812763	63622	24.0846	340	3484	81.708	318.146	12313
2017	341800	anhui	xuancheng		0.355287	1	1	1187.52	107.725	0.777978	68760	23.0167	358	2765	92.3096	342.965	12313
2018	341800	anhui	xuancheng		0.37579	1	1	1317.2	100.639	0.853299	72357	21.9677	281	2262	102.494	372.729	12313
2003	341300	anhui	suzhou	0.0707291	0.048256	0	0	219.929	25.8844	0.0521078	8146.58	8.86583	623	6036	1.1	18.2492	9787
2004	341300	anhui	suzhou	0.087638	0.069618	0	0	279.121	24.2757	0.0317426	10572.2	8.5937	648	6456	1.23	21.4232	9787
2005	341300	anhui	suzhou	0.102547	0.070024	0	0	312.98	27.1698	0.0869065	12253.2	8.37641	588	6630	1.35	24.6648	9787
2006	341300	anhui	suzhou	0.146342	0.086026	0	0	359.01	30.4584	0.0684104	14331.1	11.0336	680	6831	1.43	30.0059	9787
2007	341300	anhui	suzhou	0.111299	0.107201	0	0	424.27	29.9131	0.128998	18299.6	11.9843	831	7076	2.05	23.5858	9787
2008	341300	anhui	suzhou	0.149581	0.084234	0	0	511.103	41.2354	0.141009	22403.5	14.0364	811	7358	0.94	24.9199	9787
2009	341300	anhui	suzhou	0.186724	0.073739	0	1	540.6	54.6405	0.203848	24684.3	17.664	738		1.02	25.7941	9787
2010	341300	anhui	suzhou	0.288111	0.108751	0	1	650.57	62.4617	0.205973	28682.1	17.3982	957	5990	0.92	26.0764	9787
2011	341300	anhui	suzhou	0.385642	0.19139	1	1	802.427	59.8222	0.348879	34368.1	19.5342	1206	6346	0.57	25.094	9787
2012	341300	anhui	suzhou	0.509132	0.172588	1	1	914.953	67.0734	0.404928	38334.4	21.1813	1054	6731	0.59	25.4711	9787
2013	341300	anhui	suzhou	0.663745	0.46884	1	1	1014.33	76.2374	0.481402	36597.1	21.9517	897	7209	5.25	25.6089	9787
2014	341300	anhui	suzhou	0.792368	0.476811	1	1	1140.53	82.9262	0.517006	39008.1	21.6815	1185	7719	13.26	25.5626	9939
2015	341300	anhui	suzhou	1.2523	0.466343	1	1	1235.83	91.7115	0.547189	45658	23.8385	1215	15526	22	25.4342	9939
2016	341300	anhui	suzhou	2.11665	0.46129	1	1	1351.81	93.9463	0.54026	49356	23.0317	1246	4683	10.25	25.5192	9939
2017	341300	anhui	suzhou		0.516711	1	1	1491.02	74.8744	0.526554	56452	23.2003	1234	3671	10.41	25.5312	9939
2018	341300	anhui	suzhou		0.572583	1	1	1630.22	71.969	0.563144	64089	24.3272	1368	3270	10.06	25.5118	9939
2003	321300	jiangsu	suqian	0.0702544	0.131956	0	0	278.19	51.0675	0.0708149	9286.06	8.95517	215	2400	3.46	108.489	8555
2004	321300	jiangsu	suqian	0.0476246	0.163683	0	0	335.59	58.7605	0.0471409	10339.7	9.74573	299	2558	3.5	135.027	8555
2005	321300	jiangsu	suqian	0.0768889	0.151723	0	0	375.93	44.4539	0.0889793	12113.9	10.2958	351	2608	3	159.261	8555
2006	321300	jiangsu	suqian	0.0888823	0.310462	0	0	454.2	76.1779	0.106957	14051.6	10.8329	458	2812	3.05	195.863	8555
2007	321300	jiangsu	suqian	0.0780625	0.322791	0	0	542	83.5793	0.135314	16850.5	13.4565	519	3966	4.76	235.966	8555
2008	321300	jiangsu	suqian	0.102814	0.251699	0	0	655.06	92.358	0.144384	19987.3	15.0547	592	4405	5.16	279.67	8555
2009	321300	jiangsu	suqian	0.12454	0.269398	0	1	826.853	96.5883	0.135006	23811.9	15.7297	668	8134	17.44	296.731	8555
2010	321300	jiangsu	suqian	0.257742	0.323782	0	1	1064.09	94.9512	0.169826	27612.8	15.8222	700	9044	18.56	311.256	8555
2011	321300	jiangsu	suqian	0.535139	0.484593	0	1	1320.83	59.733	0.14363	31995.6	16.75	913	10125	19.66	290.686	8555
2012	321300	jiangsu	suqian	0.799905	0.388185	0	1	1522.03	67.3813	0.296932	35902	17.8973	883	10905	21.45	253.38	8555
2013	321300	jiangsu	suqian	1.09771	0.748017	0	1	1706.28	75.647	0.298281	43244.9	18.2364	965	6623	20	198.685	8524
2014	321300	jiangsu	suqian	1.47562	0.730981	0	1	1930.68	80.76	0.344335	47393.1	17.8999	939	6734	20.91	161.812	8524
2015	321300	jiangsu	suqian	2.38948	0.702692	0	1	2126.19	86.4913	0.14034	52161	19.0848	904	16591	22.69	1472	8524
2016	321300	jiangsu	suqian	3.16546	0.821707	0	1	2351.12	87.6	0.191347	55844	18.0582	922	5909	22.38	238.331	8524
2017	321300	jiangsu	suqian		1.05078	0	1	2550.92	71.3176	0.142513	59740	16.6261	943	5265	23.9	246.238	8524
2018	321300	jiangsu	suqian		1.17398	0	1	2750.72	69.2886	0.136997	65088	15.761	1071	4762	24.3	251.275	8524
2003	341400	anhui	chaohu			0	0	248.274	37.364	0.174364	10034.2	7.81745	583	6075	132	28.2041	9394
2004	341400	anhui	chaohu			0	0	294.62	40.7372	0.166553	11472	7.89994	566	5373	137	38.7238	9694
2005	341400	anhui	chaohu			0	0	301.87	45.4193	0.047272	12906.9	8.8986	586	5624	134	54.4759	10774
2006	341400	anhui	chaohu			0	0	344.4	47.1796	0.167102	15588.9	11.1152	570	5091	144	65.9571	9394
2007	341400	anhui	chaohu			0	0	403.99	63.4883	0.143593	19874	13.3354	680	5306	186.2	81.1022	9394
2008	341400	anhui	chaohu			1	0	479.33	72.3482	0.415038	24247.7	15.0948	796	5617	134.4	102.229	9394
2009	341400	anhui	chaohu			1	1	529.363	83.8806	0.472323	27245.7	17.2301	892	9963	13	102.502	9394
2010	341400	anhui	chaohu			1	1	629.733	95.8229	0.52508	30322.2	16.6064	924	10778	12	104.089	9394
2003	320400	jiangsu	changzhou	0.686637	1.47983	0	0	901.42	49.5434	0.948747	17257.6	6.99441	2979	10820	78.8611	16.1	4375
2004	320400	jiangsu	changzhou	0.94526	1.6439	0	0	1100.61	53.4806	0.52698	19984.2	6.87462	3443	11973	78.8889	24.1	4375
2005	320400	jiangsu	changzhou	1.31929	1.29904	0	0	1303.36	59.0629	0.561012	22992.6	7.5072	4211	14505	78.8889	14.93	4375
2006	320400	jiangsu	changzhou	1.84303	2.00261	0	0	1569.46	60.63	0.797376	26557	7.49917	4950	15958	78.6667	19.9	4375
2007	320400	jiangsu	changzhou	2.42257	2.84171	0	0	1881.28	63.9959	0.975299	30412.8	8.21976	5159	18330	79	21.19	4385
2008	320400	jiangsu	changzhou	3.52367	2.83949	0	1	2202.23	65.7591	0.926343	34836.2	8.47684	5608	21109	79	33.9965	4385
2009	320400	jiangsu	changzhou	5.55891	1.32061	0	1	2519.93	67.6514	1.02463	39221.8	8.68066	5169	10349	78	22.5664	4385
2010	320400	jiangsu	changzhou	8.33775	2.74212	1	1	3044.89	69.0847	0.876879	44211.4	9.24303	5076	28380	80	26.75	4372
2011	320400	jiangsu	changzhou	12.6865	4.05837	1	1	3580.99	62.0851	0.852385	49754.8	10.1037	4924	14733	95	36	4372
2012	320400	jiangsu	changzhou	18.6322	2.92439	1	1	3969.87	66.0365	0.846559	55761.2	9.85469	4707	16030	84	43	4372
2013	320400	jiangsu	changzhou	24.6812	4.6707	1	1	4360.94	65.3556	0.809459	73034.5	9.58282	5009	6657	461	65	4372
2014	320400	jiangsu	changzhou	33.0981	4.21012	1	1	4901.87	67.5263	0.491484	67397.1	8.87271	5256	6769	489	186	4372
2015	320400	jiangsu	changzhou	45.6277	4.15545	1	1	5273.15	64.458	0.326304	70850	9.2038	5343	34110	589	260	4372
2016	320400	jiangsu	changzhou	59.3029	4.56478	1	1	5773.86	62.4379	0.43302	81058	8.80018	5878	5423	370	196	4373
2017	320400	jiangsu	changzhou		4.95597	1	1	6412.06	51.3259	0.345611	84744	8.60181	5810	4519	388	251	4374
2018	320400	jiangsu	changzhou		5.39567	1	1	7050.27	48.2433	0.343517	91268	8.4368	5989	4087	379	333	4372
2003	320300	jiangsu	xuzhou	0.491895	0.321022	0	0	905.79	42.2867	0.376412	13552	6.09666	4061	6292	6.2	8.727	11258
2004	320300	jiangsu	xuzhou	0.549237	0.353399	0	0	1095.8	40.6345	0.300392	15808.6	6.11255	4686	6601	6.62	14.94	11258
2005	320300	jiangsu	xuzhou	0.610609	0.382116	0	0	1212.15	49.607	0.214957	18850.5	7.27606	4860	7202	8.89	19.3237	11258
2006	320300	jiangsu	xuzhou	0.679227	0.537728	0	0	1428.8	54.926	0.171004	21896.8	7.51062	5586	7712	10.06	30.0059	11258
2007	320300	jiangsu	xuzhou	0.902915	0.592262	0	0	1679.56	57.1996	0.2637	23710.9	8.7783	6203	8892	12.11	41.406	11258
2008	320300	jiangsu	xuzhou	1.38924	0.552747	0	1	2007.36	62.3041	0.290187	26822.6	9.91583	6433	20529	19.82	40.1046	11258
2009	320300	jiangsu	xuzhou	1.92221	0.503126	0	1	2390.16	67.9692	0.291951	31175.9	10.733	6388	15769	21.33	51.1469	11258
2010	320300	jiangsu	xuzhou	2.62136	0.568176	0	1	2942.14	69.652	0.344409	34244.1	11.0709	6432	18926.1	25.48	65.8395	11259
2011	320300	jiangsu	xuzhou	4.34589	0.89402	1	1	3551.65	61.9721	0.412679	39490	12.7896	7015	21275	28.7	85	11259
2012	320300	jiangsu	xuzhou	6.39567	0.623142	1	1	4016.58	66.8701	0.423298	44067.5	13.1965	6636	23168	31.23	97	11259
2013	320300	jiangsu	xuzhou	8.88836	1.18525	1	1	4435.82	69.6631	0.338262	47014.9	13.4273	7596	14814	47.96	111	11259
2014	320300	jiangsu	xuzhou	11.5602	1.24802	1	1	4963.91	73.9651	0.333983	49778.9	13.333	7734	15063	50.15	127	11765
2015	320300	jiangsu	xuzhou	17.2994	1.25337	1	1	5319.88	80.192	0.268404	54310	14.1443	7879	5856	56.56	181	11765
2016	320300	jiangsu	xuzhou	22.9572	1.27023	1	1	5808.52	82.5913	0.25923	57228	13.7383	8217	13217	58.01	149	11765
2017	320300	jiangsu	xuzhou		1.50065	1	1	6281.88	67.5754	0.264238	63917	13.1702	8366	11013	62.87	192	11765
2018	320300	jiangsu	xuzhou		1.63169	1	1	6755.23	65.6699	0.281039	71457	13.0397	8569	9960	64.56	252	11765
2003	321000	jiangsu	yangzhou	0.152632	0.629343	0	0	647.22	38.1646	0.743132	13801.5	6.20773	2708	6880	17	4.16286	6634
2004	321000	jiangsu	yangzhou	0.264482	0.63824	0	0	788.13	41.8775	1.0328	15733.4	6.24575	3100	7413	17	5.71756	6634
2005	321000	jiangsu	yangzhou	0.391405	0.454014	0	0	922.02	44.4753	0.570259	18163.1	6.74831	3357	8096	15	8.51158	6634
2006	321000	jiangsu	yangzhou	0.652316	0.581718	0	0	1100.16	48.4748	0.691708	20844.5	6.87533	3801	8595	15	11.5771	6634
2007	321000	jiangsu	yangzhou	0.941395	1.00932	0	0	1311.89	54.7211	0.667091	24284	7.37181	3979	9476	15	15.1633	6634
2008	321000	jiangsu	yangzhou	1.49242	0.860798	0	0	1573.29	60.3818	1.09327	27321.2	8.03777	4118	10400	15	19.8856	6634
2009	321000	jiangsu	yangzhou	2.27916	0.56486	0	1	1856.39	57.3111	1.22045	30607.9	8.56533	4247	6330	33	24.86	6634
2010	321000	jiangsu	yangzhou	3.34537	0.941819	0	1	2229.49	59.7379	1.15343	35433	9.04587	4233	7101	39	32.026	6591
2011	321000	jiangsu	yangzhou	4.98744	1.37273	0	1	2630.3	56.0935	0.799391	40284.2	10.0511	4575	8152	42	45.6	6591
2012	321000	jiangsu	yangzhou	7.16204	0.906491	0	1	2933.2	60.8088	0.728924	47796.9	9.70961	4532	8879	30	25	6591
2013	321000	jiangsu	yangzhou	9.12059	1.78741	0	1	3252.01	62.2747	0.602336	52658.5	9.81785	4950	4746	23	61	6591
2014	321000	jiangsu	yangzhou	11.3379	1.74109	0	1	3697.91	65.3521	0.375282	57141.2	9.94419	4883	4792	22	71	6591
2015	321000	jiangsu	yangzhou	14.9464	1.77614	0	1	4016.84	71.1211	0.211213	63891	11.0231	4781	3859	29.25	52.3333	6591
2016	321000	jiangsu	yangzhou	18.0247	1.95572	0	1	4449.38	73.9133	0.270581	67611	10.7649	4780	3840	11	144	6591
2017	321000	jiangsu	yangzhou		2.31578	0	1	4957.77	57.5673	0.243684	71663	10.2393	5251	3421	6	184	6591
2018	321000	jiangsu	yangzhou		2.46651	0	1	5466.17	54.8803	0.223272	75996	10.3068	5473	3094	6	238	6591
2003	320200	jiangsu	wuxi	0.999092	2.30469	0	0	1901.22	46.9865	1.42044	18928.4	5.752	2887	15077	16	0	4788
2004	320200	jiangsu	wuxi	1.42803	2.91152	0	0	2350	47.4099	0.891775	22125.1	6.08946	3719	16468	12	32.6704	4788
2005	320200	jiangsu	wuxi	2.08166	2.24539	0	0	2804.68	47.636	0.715636	25604	6.52078	4509	19372	12.16	61.9131	4788
2006	320200	jiangsu	wuxi	2.98482	3.62753	0	0	3300.59	44.6871	0.833875	29658.6	6.46547	5254	21315	12.68	47.1986	4788
2007	320200	jiangsu	wuxi	4.34882	4.01525	0	0	3858.54	43.39	0.718347	34375.7	7.01872	5572	22258	13.69	70.5449	4788
2008	320200	jiangsu	wuxi	5.95191	4.75641	0	1	4419.5	42.4712	0.716486	38846	7.67017	5736	23046	13.34	84	4788
2009	320200	jiangsu	wuxi	9.25149	2.18665	0	1	4991.72	47.8304	0.641679	43347	8.12574	5751	16309	549	110.648	4788
2010	320200	jiangsu	wuxi	14.5563	4.63355	1	1	5793.3	51.5363	0.569636	47004.4	8.4353	5665	17910	409	125.757	4627
2011	320200	jiangsu	wuxi	23.655	6.41145	1	1	6880.15	46.0627	0.509408	51516.5	8.61422	5772	21154	451	147	4627
2012	320200	jiangsu	wuxi	36.1572	3.77554	1	1	7568.15	47.3182	0.52979	56884.1	8.5703	5774	22931	335	164	4627
2013	320200	jiangsu	wuxi	50.1085	7.06499	1	1	8070.18	49.2371	0.413728	60581.6	8.81632	5918	7152	403	183	4627
2014	320200	jiangsu	wuxi	63.9208	6.5836	1	1	8205.31	56.1925	0.353963	68026	9.11674	6053	7222	447	418	4627
2015	320200	jiangsu	wuxi	88.4439	6.31814	1	1	8518.26	57.3891	0.375921	76019	9.64821	6213	13347	478.667	132	4627
2016	320200	jiangsu	wuxi	114.78	6.60143	1	1	9210.02	52.0487	0.370545	84931	9.41757	6144	5785	511	556	4627
2017	320200	jiangsu	wuxi		7.25512	1	1	10324.3	46.1468	0.355999	89551	9.56637	6189	5727	425	345	4627
2018	320200	jiangsu	wuxi		7.64792	1	1	11438.6	42.0989	0.322708	90284	9.23134	6283	5179	500	372	4627
2003	330100	zhejiang	hangzhou	2.71031	0.810209	0	0	2099.77	47.9453	0.48029	24666.9	7.79107	18141	19510	89	215.4	16596
2004	330100	zhejiang	hangzhou	4.72601	0.677935	0	0	2515	47.9196	0.560565	28891.2	7.77846	18445	20372	237	315.5	16596
2005	330100	zhejiang	hangzhou	7.48436	0.793518	0	0	2942.65	47.1236	0.58204	30578.5	8.09931	19583	21431	304	377.5	16596
2006	330100	zhejiang	hangzhou	11.7141	0.815651	0	0	3441.51	42.4448	0.655341	32791.9	8.00466	21375	22961	267	457.464	16596
2007	330100	zhejiang	hangzhou	17.3556	1.19118	0	0	4100.17	41.0746	0.68334	36496.8	8.18783	23197	24836	305.7	628.548	16596
2008	330100	zhejiang	hangzhou	25.319	1.13865	0	0	4781.16	41.423	0.692622	40193.1	8.77751	24017	25630	276.9	679.266	16596
2009	330100	zhejiang	hangzhou	36.662	0.506444	0	1	5087.55	45.0443	0.788925	43946.6	9.63918	24765	26454	372.28	795.589	16596
2010	330100	zhejiang	hangzhou	51.0142	0.928448	1	1	5949.17	46.2776	0.732248	48771.9	10.3642	25003	29671	456.37	903.502	16596
2011	330100	zhejiang	hangzhou	72.2518	1.41829	1	1	7019.06	44.1658	0.672783	54408.5	10.6497	25735	30305	595	916	16596
2012	330100	zhejiang	hangzhou	97.5334	1.27335	1	1	7802.01	47.7154	0.635812	56417.8	10.0779	26689	31126	592	989	16571
2013	330100	zhejiang	hangzhou	118.345	1.97218	1	1	8343.52	51.104	0.632387	65053.3	10.2563	27544	30994	547	1151	16596
2014	330100	zhejiang	hangzhou	141.326	1.8547	1	1	9206.16	53.7977	0.688083	70823.4	10.4406	28265	17431	616	1334	16596
2015	330100	zhejiang	hangzhou	177.076	1.86177	1	1	10050.2	55.2856	0.7077	77816	11.9946	28868	9430	160	686	16596
2016	330100	zhejiang	hangzhou	219.19	2.06885	1	1	11313.7	51.6401	0.637204	87153	12.4124	29222	12282	584	1622	16596
2017	330100	zhejiang	hangzhou		2.50385	1	1	12411.4	41.5248	0.532574	96670	12.4153	29843	13019	638	1825	16596
2018	330100	zhejiang	hangzhou		2.60173	1	1	13509.1	39.7976	0.50533	106709	12.7105	30247	10027	603	1956	16853
2003	341700	anhui	chizhou	0.00523636	0.016503	0	0	75.5027	48.1258	0.271514	10195.5	14.2126	511	2592	11.27	106.394	8272
2004	341700	anhui	chizhou	0.0155042	0.028607	0	0	92.4253	55.9018	0.32859	12015.1	13.7655	530	3257	16.38	109.378	8272
2005	341700	anhui	chizhou	0.0259688	0.020149	0	0	110.18	68.6226	0.340987	14030.1	14.6903	552	3475	17.52	112.519	8272
2006	341700	anhui	chizhou	0.0511625	0.015387	0	0	130.09	69.9839	0.425167	16145.1	16.8768	553	3427	19.21	117.829	8272
2007	341700	anhui	chizhou	0.0686756	0.049167	0	0	158.009	88.5104	0.514591	18467.6	18.5218	568	5275	21	122.88	8272
2008	341700	anhui	chizhou	0.0632511	0.073976	0	0	192.4	93.2378	0.551351	23411	22.2635	687	6405	22.5	127.419	8271
2009	341700	anhui	chizhou	0.0863527	0.03949	0	0	245.59	104.833	0.485851	27596.4	22.2931	778	4201	2244	131.645	8272
2010	341700	anhui	chizhou	0.0974614	0.074393	0	0	300.844	118.626	0.537388	31293.5	22.6403	1015	4782	25.71	134.604	8272
2011	341700	anhui	chizhou	0.187181	0.097622	0	0	372.488	78.5516	0.485304	37501.2	23.6539	1088	5679	31.37	129.705	8272
2012	341700	anhui	chizhou	0.346219	0.070256	0	0	417.447	89.7692	0.503466	38039.4	27.0028	1142	6645	7.87	14	8272
2013	341700	anhui	chizhou	0.869685	0.163003	0	0	462.245	99.8335	0.566972	41999.3	28.2699	1275	7451	7.78	6	8272
2014	341700	anhui	chizhou	0.975003	0.145251	0	0	517.169	104.035	0.585109	46178.5	26.8428	1255	3953	45.45	22	8272
2015	341700	anhui	chizhou	1.67057	0.142931	1	0	544.74	110.243	0.637056	49733	27.0901	1292	6915	51.69	43	8399
2016	341700	anhui	chizhou	2.93333	0.157958	1	0	589.02	110.792	0.613426	55068	25.296	1313	1715	66.06	36	8399
2017	341700	anhui	chizhou		0.194757	1	0	636.972	88.4119	0.612366	62289	22.5456	1313	1339	62.93	48	8399
2018	341700	anhui	chizhou		0.209253	1	0	684.925	85.9336	0.57799	70720	22.5475	1178	1197	65.53	45	8399
2003	321200	jiangsu	taizhou	0.153532	0.548592	0	0	580.04	39.7641	0.521843	11423.3	7.0025	809	3480	20.64	29.3555	5791
2004	321200	jiangsu	taizhou	0.33172	0.578045	0	0	705.2	43.4266	0.588089	13190	7.01737	1009	4238	33.42	30.7484	5791
2005	321200	jiangsu	taizhou	0.523263	0.520514	0	0	822.26	49.0273	0.555141	15091.8	7.61755	1109	4670	34.3	32.0324	5797
2006	321200	jiangsu	taizhou	0.785267	0.638642	0	0	1002.28	53.1352	0.656653	17310.5	7.76393	1430	4855	35.97	33.2965	5797
2007	321200	jiangsu	taizhou	0.968873	0.864621	0	0	1201.82	58.5754	0.624703	21267.2	8.58246	1799	5939	49.11	34.4662	5797
2008	321200	jiangsu	taizhou	1.21675	0.813687	0	1	1394.38	64.5818	0.752937	25733.5	8.99605	2077	6775	63.88	35.447	5797
2009	321200	jiangsu	taizhou	1.71342	0.535185	0	1	1660.92	70.2139	0.635949	29799.3	10.4116	2219	7384	66.5	36.3662	5797
2010	321200	jiangsu	taizhou	2.47094	0.989371	0	1	2048.72	75.0727	0.665069	34490.3	10.5298	2476	8680	86.49	36.9368	5787
2011	321200	jiangsu	taizhou	3.78739	1.41635	0	1	2422.61	49.4364	0.585014	38326.2	10.8157	2539	8959	104.82	37.2281	5787
2012	321200	jiangsu	taizhou	5.41178	1.00423	0	1	2701.67	53.8405	0.536772	42980.2	11.1376	2710	9649	114.25	37.4923	5787
2013	321200	jiangsu	taizhou	6.80879	1.98622	0	1	3006.91	58.6705	0.43985	46792	11.4341	2746	8809	380	38.5231	5787
2014	321200	jiangsu	taizhou	8.58278	1.9317	0	1	3370.89	65.1856	0.278695	53399.3	11.0123	2801	8895	373	38.9933	5787
2015	321200	jiangsu	taizhou	11.5266	1.95312	0	1	3687.9	73.0428	0.288918	57874	11.657	3030	5967	324.333	39.3679	5787
2016	321200	jiangsu	taizhou	15.5889	2.15007	0	1	4101.78	76.939	0.32778	61069	10.9448	3134	7300	319	39.7033	5787
2017	321200	jiangsu	taizhou		2.82478	0	1	4604.7	58.2517	0.369713	65509	10.3261	3223	6504	330	39.9973	5787
2018	321200	jiangsu	taizhou		3.10035	0	1	5107.63	55.681	0.29511	70851	10.4228	3279	6057	324	37.3721	5787
2003	340600	anhui	huaibei	0.0386691	0.20238	0	0	132.469	38.5923	0.231073	10613.9	8.44553	859	1914	8.96667	38.9706	2741
2004	340600	anhui	huaibei	0.0225011	0.322165	0	0	169.13	37.8982	0.207178	13381.9	7.49258	1049	2356	9.96111	41.2381	2741
2005	340600	anhui	huaibei	0.055629	0.293044	0	0	208.99	40.2553	0.0261735	15810.7	8.98564	1194	2928	11.1213	43.6602	2741
2006	340600	anhui	huaibei	0.0856904	0.467079	0	0	224.72	49.084	0.150454	18671.3	10.5325	1328	3408	11.1748	46.2338	2741
2007	340600	anhui	huaibei	0.114223	0.524435	0	0	267.182	56.5883	0.23658	25325.6	11.2593	1548	3783	12.5373	48.9681	2741
2008	340600	anhui	huaibei	0.169157	0.418887	0	0	349.09	58.6365	0.256037	30020.4	11.7366	1597	4210	11.7935	51.8734	2741
2009	340600	anhui	huaibei	0.24144	0.367598	0	1	371.873	75.3814	0.36066	35562	14.5913	1608	5564	10.9258	54.93	2741
2010	340600	anhui	huaibei	0.323521	0.37754	0	1	461.604	79.49	0.416569	43009.8	14.2826	1662	5935	11.2523	58.2381	2741
2011	340600	anhui	huaibei	0.465832	0.69532	0	1	554.916	81.1066	0.542839	50070.2	15.7306	1693	7034	10.7304	61.632	2741
2012	340600	anhui	huaibei	0.66182	0.577011	0	1	620.539	88.6179	0.608922	57000.6	17.4903	1816	8090	11.3438	64.0465	2741
2013	340600	anhui	huaibei	1.17066	1.33805	0	1	703.663	99.5545	0.652784	52378.3	15.4508	1839	9235	10.6623	65.8619	2741
2014	340600	anhui	huaibei	1.73092	1.12934	0	1	759.637	110.69	0.71654	52684	15.2715	1850	3471	13.9457	67.4783	2741
2015	340600	anhui	huaibei	2.95105	1.09015	0	1	760.39	121.687	0.788792	51096	17.2853	2054	1708	12.0565	68.4457	2741
2016	340600	anhui	huaibei	4.69562	1.20955	0	1	799.034	120.005	0.810729	48266	17.8535	2090	1736	10.8172	67.4111	2741
2017	340600	anhui	huaibei		1.38838	1	1	892.112	95.9955	0.763671	65286	17.1249	2197	1507	9.69578	66.2492	2741
2018	340600	anhui	huaibei		1.52836	1	1	985.19	90.8812	0.260833	72146	16.9207	2187	1348	23.2131	62.3273	2741
2003	340400	anhui	huainan	0.0777124	0.128396	0	0	170.504	31.7241	0.476587	11816.9	8.63768	2053	1786	4.5	93.8594	2121
2004	340400	anhui	huainan	0.111754	0.189136	0	0	214.49	40.1298	0.0876498	16973.2	9.28402	2535	1799	5.86	50.6957	2585
2005	340400	anhui	huainan	0.14619	0.143186	0	0	263.6	48.6721	0.555008	22656.2	9.62033	2861	1884	5.21	60.7444	2585
2006	340400	anhui	huainan	0.149403	0.19819	0	0	304.98	64.868	0.590695	27491.9	10.6159	2845	1941	7.4	61.8122	2585
2007	340400	anhui	huainan	0.124581	0.291176	0	0	344.229	73.124	0.486187	31367.5	11.9291	2975	2239	8.07	62.7858	2585
2008	340400	anhui	huainan	0.162493	0.235067	0	1	453.62	49.7604	0.229686	37551.6	11.9717	3007	2270	8.56	63.6494	2585
2009	340400	anhui	huainan	0.192053	0.133635	0	1	508.773	56.2191	0.236294	40022.3	13.6895	2947	4312	6.62	64.3855	2585
2010	340400	anhui	huainan	0.25774	0.283819	0	1	603.549	66.5805	0.164245	45863.2	13.4235	3226	5192	10.96	64.9764	2585
2011	340400	anhui	huainan	0.602524	0.491032	0	1	709.538	70.6577	0.228346	51909.9	15.452	2863	6268	12.44	65.3976	2584
2012	340400	anhui	huainan	1.02062	0.35362	1	1	781.751	66.9816	0.278004	57550.2	19.0532	3099	7223	18	65.6329	2584
2013	340400	anhui	huainan	1.61287	0.784755	1	1	819.389	97.6977	0.30098	58597.1	20.5796	3078	8376	18.73	65.7321	2584
2014	340400	anhui	huainan	2.78314	0.785611	1	1	789.319	95.6867	0.254587	61775.4	18.4942	3162	4266	41.39	65.7239	2584
2015	340400	anhui	huainan	4.66965	0.771183	1	1	901.082	102.069	0.2308	59424	17.0298	2929	5173	39.17	65.6143	2584
2016	340400	anhui	huainan	6.7205	0.745391	1	1	963.84	99.0778	0.231346	58543	22.618	3334	4034	41.89	65.4373	5532
2017	340400	anhui	huainan		0.948957	1	1	1048.57	81.7891	0.227538	71218	22.2477	3307	3216	69.42	65.314	5532
2018	340400	anhui	huainan		0.990234	1	1	1133.31	76.9335	0.251697	84508	21.6332	3252	2919	73.19	65.2555	5532
2003	320800	jiangsu	huaian	0.125552	0.209192	0	0	420.64	54.2293	0.238589	10803.5	7.81409	1884	3076	6	2.69129	10072
2004	320800	jiangsu	huaian	0.157462	0.234286	0	0	500.97	55.0315	0.240553	12171	7.90604	2222	3313	7	2.4839	10072
2005	320800	jiangsu	huaian	0.214772	0.206117	0	0	561.81	58.8679	0.120521	14135	8.79885	2537	3512	6	2.4839	10072
2006	320800	jiangsu	huaian	0.388631	0.331056	0	0	651.06	69.1488	0.177695	16589.7	9.54735	3020	3822	6	2.4839	10072
2007	320800	jiangsu	huaian	0.651985	0.314581	0	0	765.23	79.7146	0.374227	19840.2	10.9311	3297	4283	7	2.4839	10072
2008	320800	jiangsu	huaian	0.831657	0.227076	0	0	915.83	90.0778	0.496435	23995.6	12.4798	3221	4859	8	2.9678	10072
2009	320800	jiangsu	huaian	1.23906	0.264845	0	1	1121.75	98.0611	0.54752	28179	13.2179	3447	6560	10.7	2	10072
2010	320800	jiangsu	huaian	1.87648	0.367833	0	1	1388.07	106.983	0.757548	32781.9	148.516	3450	9615	15	3.9356	10072
2011	320800	jiangsu	huaian	2.66458	0.607447	0	1	1690	60.3905	0.958556	36984.2	17.5549	3399	11324	16	23	10072
2012	320800	jiangsu	huaian	3.71751	0.461343	0	1	1920.91	64.9687	1.10413	41970.8	17.6926	3410	12275	17	35	10072
2013	320800	jiangsu	huaian	4.97306	0.867592	0	1	2155.86	67.4002	0.604024	45522.7	17.8608	3378	8296	3	40	10072
2014	320800	jiangsu	huaian	6.20301	0.863423	0	1	2455.39	73.1342	0.488179	51302.8	17.5799	3382	8435	3	52	10030
2015	320800	jiangsu	huaian	7.45679	0.863142	0	1	2745.09	80.2612	0.442193	55232	18.6686	3726	8364	10.8	85	10030
2016	320800	jiangsu	huaian	9.42785	0.906613	0	1	3048	83.1754	0.38102	59642	15.8619	3797	7226	3	86	10030
2017	320800	jiangsu	huaian		1.12942	0	1	3324.62	60.061	0.354398	64631	13.605	4093	6438	17	129	10030
2018	320800	jiangsu	huaian		1.21269	0	1	3601.25	59.2222	0.328255	71472	13.5167	4133	5995	17	152	10030
2003	330300	zhejiang	wenzhou	0.690619	0.549395	0	0	1226.44	36.5774	0.0975912	18912.9	6.05525	2505	23550	122	98.1296	11784
2004	330300	zhejiang	wenzhou	0.962872	0.586166	0	0	1402.57	36.1707	0.149126	19576.2	5.93954	2824	24517	133	121.941	11784
2005	330300	zhejiang	wenzhou	1.37733	0.301728	0	0	1596.35	33.9592	0.223685	21686.3	5.85026	2966	25500	142	122.059	11784
2006	330300	zhejiang	wenzhou	1.82953	0.364281	0	0	1837.5	35.132	0.251825	23022.7	7.81999	3650	26500	66	161.161	11784
2007	330300	zhejiang	wenzhou	2.448	0.457733	0	0	2158.91	34.1391	0.286038	25994.6	8.19789	3882	27689	60.5	190.149	11784
2008	330300	zhejiang	wenzhou	3.38203	0.581589	0	0	2424.29	31.2852	0.10797	29595.1	8.64859	4236	28164	54.5	209.395	11784
2009	330300	zhejiang	wenzhou	5.0001	0.338266	1	0	2527.34	33.1485	0.0927772	33891.9	9.95355	4413	33259.9	53.53	254.87	11788
2010	330300	zhejiang	wenzhou	7.01009	0.509682	1	0	2925.04	31.657	0.0600812	37605.5	10.6247	6696	33487	52.22	280.642	11786
2011	330300	zhejiang	wenzhou	10.6475	0.777382	1	0	3418.53	51.236	0.0298813	42344.1	10.8364	4595	33765	54	266	11786
2012	330300	zhejiang	wenzhou	14.1627	0.764215	1	0	3669.18	57.5152	0.108569	48213.7	10.5687	4847	33549	50	295	11874
2013	330300	zhejiang	wenzhou	17.0097	1.4844	1	0	4003.86	65.391	0.125254	55665	10.9383	4927	31075	52	343	11784
2014	330300	zhejiang	wenzhou	20.7912	1.50047	1	0	4303.05	70.9454	0.123789	59900.7	11.3636	5057	20385	56	355	12065
2015	330300	zhejiang	wenzhou	27.2481	1.56689	1	0	4618.08	74.8447	0.0652285	64412	12.3305	5209	8822	38	379.75	12083
2016	330300	zhejiang	wenzhou	35.9215	1.58747	1	0	5101.56	76.5597	0.0476913	70069	13.0695	5381	22125	30	438	12083
2017	330300	zhejiang	wenzhou		2.03843	1	0	5553.86	62.5087	0.0644993	75881	13.7132	5580	21845	34	492	12083
2018	330300	zhejiang	wenzhou		2.07165	1	0	6006.16	60.1258	0.0870889	82837	14.554	5719	20831	26	589	12110
2003	330500	zhejiang	huzhou	0.119822	0.479295	0	0	490.752	54.6044	1.09493	19971.1	6.20925	724	6985	6.33333	12.47	5818
2004	330500	zhejiang	huzhou	0.184829	0.523506	0	0	590.693	61.8722	1.03473	22024.7	6.18122	819	7264	2	20.7	5818
2005	330500	zhejiang	huzhou	0.231388	0.40429	0	0	644.25	64.5786	1.01004	23874.1	6.84267	943	7555	8	28.45	5818
2006	330500	zhejiang	huzhou	0.291218	0.404864	0	0	761.015	63.0408	0.99475	26041.1	7.35002	1052	8384	9	167.155	5818
2007	330500	zhejiang	huzhou	0.520093	0.80711	0	0	892.024	51.3822	0.945748	28504.5	7.71482	1102	8934	7.8	57.1938	5818
2008	330500	zhejiang	huzhou	0.800879	0.620921	0	0	1034.89	50.7526	0.775016	31456.9	8.35032	1144	9254	5.8	68.3747	5818
2009	330500	zhejiang	huzhou	1.17728	0.241139	0	1	1101.83	57.9662	0.736005	33841.7	9.84821	1185	9735.4	16.8	182.418	5818
2010	330500	zhejiang	huzhou	2.10394	0.690295	0	1	1301.73	55.3092	0.706022	36485.4	9.76554	1224	9938	25.63	554.1	5818
2011	330500	zhejiang	huzhou	4.18749	0.981712	0	1	1520.06	52.9369	0.618649	41106.9	9.98214	1661	9962	34	166.38	5820
2012	330500	zhejiang	huzhou	6.6268	0.732701	0	1	1664.3	58.3264	0.616468	46290.6	10.0647	1912	9431	45	79.11	5820
2013	330500	zhejiang	huzhou	9.23009	1.49426	1	1	1803.15	59.3432	0.587084	51637.1	9.28972	1960	8325	38	245.502	5824
2014	330500	zhejiang	huzhou	12.4847	1.34421	1	1	1956	63.5439	0.503165	56445.8	11.4809	1463	6244	63	169.38	5820
2015	330500	zhejiang	huzhou	20.2063	1.51131	1	1	2084.27	67.2967	0.4519	61201	13.1337	1483	9899	121	165.093	5820
2016	330500	zhejiang	huzhou	32.3129	1.55063	1	1	2284.37	69.6985	0.43833	65051	12.6344	1511	4925	81	164.771	5820
2017	330500	zhejiang	huzhou		2.14208	1	1	2501.72	53.0413	0.42099	72335	12.9918	1628	5166	95	186.187	5820
2018	330500	zhejiang	huzhou		2.43699	1	1	2719.07	51.1635	0.467598	81617	14.6206	1653	5242	98	171.358	5820
2003	341100	anhui	chuzhou	0.0938377	0.045421	0	0	300.5	21.9025	0.133611	8459.61	7.7173	1077	4776	2.35	30.5714	13523
2004	341100	anhui	chuzhou	0.11593	0.060437	0	0	355.64	24.4788	0.130722	10062.1	7.55008	1128	5642	2.95	32.9388	13523
2005	341100	anhui	chuzhou	0.154258	0.047597	0	0	328.08	34.7003	0.0741587	12170.4	9.23135	1219	5286	4.2	36.7872	13523
2006	341100	anhui	chuzhou	0.15352	0.070991	0	0	372.29	40.1376	0.349405	14072.5	11.487	1386	6148	4.5	38.8996	13523
2007	341100	anhui	chuzhou	0.189605	0.085949	0	0	435.554	54.3557	0.443251	17751.6	14.2231	1562	6312	7.47	38.3139	13523
2008	341100	anhui	chuzhou	0.231517	0.083052	1	0	520.111	66.5671	0.219088	21485.8	16.0912	1640	6549	11.51	38.6444	13523
2009	341100	anhui	chuzhou	0.264388	0.08894	1	1	576.184	91.0906	0.161945	24276.7	18.7253	1699	6833	11.17	37.3079	13523
2010	341100	anhui	chuzhou	0.35959	0.127252	1	1	695.65	104.003	0.168835	28533.7	18.4169	1955	7872	5.83	36.209	13523
2011	341100	anhui	chuzhou	0.603739	0.29894	1	1	850.489	81.145	0.426578	34877.7	21.5461	2019	10352	7.21	37.0144	13523
2012	341100	anhui	chuzhou	0.870384	0.200973	1	1	970.741	90.919	0.553587	41830.2	23.7992	2037	11915	8.42	37.5966	13523
2013	341100	anhui	chuzhou	1.47896	0.521622	1	1	1086.14	99.0462	0.668383	45198	23.0976	2217	19841	9.24	37.7123	13516
2014	341100	anhui	chuzhou	2.61914	0.486857	1	1	1214.4	102.78	0.760482	50795.4	22.1382	2271	8554	26.48	37.5426	13516
2015	341100	anhui	chuzhou	5.75229	0.513638	1	1	1305.7	111.634	0.810954	56336	23.1759	2301	13221	25.96	45	13516
2016	341100	anhui	chuzhou	11.7962	0.590895	1	1	1422.83	119.425	0.803795	61436	23.5344	2491	7836	20.66	38.3404	13516
2017	341100	anhui	chuzhou		0.769709	1	1	1612.29	84.9842	0.758891	67264	23.586	2621	4055	19.54	38.4879	13516
2018	341100	anhui	chuzhou		0.875127	1	1	1801.75	80.1327	0.772749	73608	22.5332	2814	3806	18.03	38.8135	13516
2003	320900	jiangsu	yancheng	0.238737	0.145484	0	0	743.39	37.7511	0.321594	10618.4	5.9632	1458	6112	39.81	2.3543	14983
2004	320900	jiangsu	yancheng	0.278842	0.181113	0	0	871.36	43.0255	0.176609	11951.1	6.27001	1708	6255	41.45	2.1999	14983
2005	320900	jiangsu	yancheng	0.33128	0.170046	0	0	1004.9	49.7562	0.161041	13648.8	7.02701	1941	6544	44.32	3.8022	16973
2006	320900	jiangsu	yancheng	0.39842	0.244035	0	0	1174.26	56.8443	0.276957	15688.5	7.31436	2228	6858	47.02	5.0692	16972
2007	320900	jiangsu	yancheng	0.523943	0.246602	0	0	1371.26	60.2594	0.59131	18849	8.54549	2370	8337	54.28	7.3887	16972
2008	320900	jiangsu	yancheng	0.690055	0.19591	0	0	1603.26	69.8685	0.588763	22382.2	9.58384	2641	9176	59.09	10.1278	16972
2009	320900	jiangsu	yancheng	1.08063	0.220335	0	1	1917	78.2606	0.544476	26675.3	10.7738	2808	10744	67.64	16.17	16972
2010	320900	jiangsu	yancheng	1.66115	0.324249	0	1	2332.76	81.0649	0.558802	30462.8	12.5129	2928	11946	77.07	19.13	16972
2011	320900	jiangsu	yancheng	2.61271	0.534387	0	1	2771.33	57.2642	0.609022	35498.3	14.6941	2855	13225	86.09	23	16972
2012	320900	jiangsu	yancheng	3.6504	0.398206	0	1	3120	62.2073	0.676612	40358.3	15.1755	2897	14243	92.2	31	16972
2013	320900	jiangsu	yancheng	5.16664	0.725887	0	1	3475.5	63.8093	0.44593	44271.9	15.9867	2964	9284	88.26	35	16972
2014	320900	jiangsu	yancheng	6.38741	0.70746	0	1	3835.62	71.7317	0.273051	48140.8	15.7264	3023	9440	97.61	52	16931
2015	320900	jiangsu	yancheng	8.49213	0.799776	0	1	4212.5	80.0686	0.188769	53445	17.7166	3049	4146	110.09	87	16931
2016	320900	jiangsu	yancheng	11.7343	0.884156	0	1	4576.08	84.8507	0.154431	58205	15.9597	3543	8283	108.6	121	16931
2017	320900	jiangsu	yancheng		1.15707	0	1	5031.58	66.2951	0.156734	64280	14.8717	3605	6902	117.7	130	16931
2018	320900	jiangsu	yancheng		1.31805	1	1	5487.08	64.3415	0.166415	71406	15.3102	3653	6428	119.67	182	16931
2003	330600	zhejiang	shaoxing	0.333132	0.655634	0	0	1089.28	49.118	0.681836	19694	5.23784	1383	12944	2	93.959	8256
2004	330600	zhejiang	shaoxing	0.480455	0.605211	0	0	1313.87	47.5655	0.626731	21579.8	4.90955	1592	13737	2	93.3317	8256
2005	330600	zhejiang	shaoxing	0.690402	0.469418	0	0	1447.47	46.711	0.622431	24630.1	5.52956	1946	14200	2	92.4243	8256
2006	330600	zhejiang	shaoxing	1.04266	0.520338	0	0	1677.63	45.6446	0.579318	26914.2	5.69175	2133	14989	4	91.847	8256
2007	330600	zhejiang	shaoxing	1.53781	0.817927	0	0	1972.05	42.7664	0.560208	29953.8	5.76866	2300	15874	4	90.1809	8256
2008	330600	zhejiang	shaoxing	2.11994	0.730211	0	0	2222.95	41.1952	0.378016	30636.1	6.48212	2494	16285	70	87.831	8256
2009	330600	zhejiang	shaoxing	3.28478	0.339007	0	1	2375.78	44.4079	0.341434	32503.6	7.13605	2561	17025	63	85.3493	8256
2010	330600	zhejiang	shaoxing	4.97297	0.746841	0	1	2795.2	44.5607	0.341038	35124.5	7.94029	2690	17314	84.28	81.6815	8279
2011	330600	zhejiang	shaoxing	8.0765	0.951927	0	1	3332	42.8049	0.241501	39808.4	7.60232	2761	17328	87	77.9675	8256
2012	330600	zhejiang	shaoxing	11.42	0.973662	0	1	3654.03	47.1415	0.261082	45615.5	7.62739	2874	17414	98	74.4065	8256
2013	330600	zhejiang	shaoxing	14.9217	1.66684	1	1	3967.29	50.4623	0.20362	50379.4	7.86703	3807	17441	105	71.7109	8279
2014	330600	zhejiang	shaoxing	19.19	1.63099	1	1	4265.88	54.0259	0.157365	54764.2	8.12126	3912	9721	103	77.4773	8279
2015	330600	zhejiang	shaoxing	25.4712	1.66234	1	1	4465.97	57.8339	0.210821	58728	9.43607	3952	12908		120	8279
2016	330600	zhejiang	shaoxing	32.5215	1.73108	1	1	4789.03	60.1893	0.167113	61394	9.52376	4072	2957	124	74.5941	8279
2017	330600	zhejiang	shaoxing		2.1472	1	1	5102.96	47.8741	0.25214	67489	9.20701	4431	2805	121	76.0357	8279
2018	330600	zhejiang	shaoxing		2.19506	1	1	5416.9	47.135	0.24948	75375	10.2761	4782	2798	107	75.3149	8279
2003	330900	zhejiang	zhoushan	0.0454058	0.605316	0	0	172.266	56.8942	0.098917	18777.3	13.408	480	5946	1533	26.03	1440
2004	330900	zhejiang	zhoushan	0.0513844	0.524149	0	0	212.039	60.307	0.10616	22250.3	13.643	830	6260	1730	38.05	1440
2005	330900	zhejiang	zhoushan	0.0876197	0.403626	0	0	280.159	57.5098	0.111365	25368.1	11.4001	888	6914	1880	38.4065	1440
2006	330900	zhejiang	zhoushan	0.12306	0.447651	0	0	335.198	65.3309	0.149255	28443.5	12.1781	835	8202	2140	32	1440
2007	330900	zhejiang	zhoushan	0.171266	0.615096	0	0	408.37	68.4765	0.184049	33424.8	13.841	905	7807	2432.8	33.8021	1440
2008	330900	zhejiang	zhoushan	0.208972	0.606664	0	0	490.25	69.2352	0.323406	38702.3	15.6611	956	7905	2698	35.5645	1440
2009	330900	zhejiang	zhoushan	0.315419	0.290447	0	0	535.236	74.8573	0.19795	40569.7	15.4584	1017	8437.42	2759	44.7956	1440
2010	330900	zhejiang	zhoushan	0.428704	0.88442	0	0	644.317	64.2298	0.104281	43635.7	16.301	1027	12945	2128	35.6869	1440
2011	330900	zhejiang	zhoushan	0.794436	1.35078	0	0	772.754	61.6093	0.139605	52905.7	19.1655	1032	13299	2256	38	1440
2012	330900	zhejiang	zhoushan	1.27	1.23578	0	0	853.177	66.8793	0.21495	57281.6	18.1935	1001	13884	2225	46	1455
2013	330900	zhejiang	zhoushan	2.34321	2.27204	0	0	930.849	80.5741	0.224848	63304.2	20.3928	1059	14254	2412	48	1455
2014	330900	zhejiang	zhoushan	3.67768	2.43853	0	0	1015.26	94.6439	0.19662	68967.2	18.5362	1094	2895	2222	54	1455
2015	330900	zhejiang	zhoushan	5.44728	2.57463	0	0	1092.85	103.835	0.0713001	74717	21.9292	1223	12064	208	30	1455
2016	330900	zhejiang	zhoushan	7.24042	2.63449	0	0	1241.2	105.635	0.169328	80311	20.1855	1276	2464	2588	80	1456
2017	330900	zhejiang	zhoushan		3.20507	0	0	1278.95	88.7909	0.316807	93018	20.2201	1307	2629	2806	102	1459
2018	330900	zhejiang	zhoushan		3.39758	0	0	1316.7	90.6682	0.317172	98394	23.429	1348	2584	2922	121	1459
2003	340200	anhui	wuhu	0.103299	0.310019	0	0	284.854	50.176	0.73722	11398.2	8.67817	3005	2270	3	59.2654	3317
2004	340200	anhui	wuhu	0.102289	0.355557	0	0	345.075	49.846	0.632646	14165.5	8.41954	3562	2720	68	74.861	3317
2005	340200	anhui	wuhu	0.100024	0.269363	0	0	400.65	55.1347	0.641907	16177.4	9.39968	4167	3783	38	87.6298	3317
2006	340200	anhui	wuhu	0.16221	0.273223	0	0	479.719	59.7482	0.712751	18972	10.8436	4853	4230	83	107.59	3317
2007	340200	anhui	wuhu	0.210327	0.321579	0	0	582.301	74.8372	0.794846	22964.7	11.3926	4200	4800	61	126.281	3317
2008	340200	anhui	wuhu	0.367999	0.498802	0	0	749.646	82.0323	0.762333	28053.4	11.2461	6000	5719	66	146.081	3317
2009	340200	anhui	wuhu	0.982067	0.192934	0	1	902	99.8545	0.729889	32157.3	12.026	5802	8000	63.2	207.551	3317
2010	340200	anhui	wuhu	2.33516	0.5311	0	1	1108.59	110.058	0.66819	36593.7	13.0281	6003	9322	62.24	208.8	3317
2011	340200	anhui	wuhu	5.19116	0.829722	0	1	1658.24	81.6656	0.627635	41946.5	14.3633	6145	11735	67.088	290.6	5988
2012	340200	anhui	wuhu	8.40192	0.621927	0	1	1873.63	90.7751	0.715001	47699.9	15.7527	6400	14659	63.9056	326.8	5988
2013	340200	anhui	wuhu	12.4049	1.38992	0	1	2099.53	97.1957	0.781752	44812	15.224	6508	16591	64.4867	364.6	5988
2014	340200	anhui	wuhu	16.3349	1.31581	0	1	2309.55	103.598	0.867442	54522.2	15.0211	6643	7439	190.05	292.853	6026
2015	340200	anhui	wuhu	25.082	1.3872	1	1	2457.32	110.25	0.93623	57372	16.0205	6738	3337	195.86	281.425	6026
2016	340200	anhui	wuhu	39.2696	1.50645	1	1	2699.44	111.39	0.93036	61385	15.1676	6801	3808	181.37	187.751	6026
2017	340200	anhui	wuhu		1.74809	1	1	2988.99	90.4291	0.899068	66883	15.5002	6877	2781	203.58	140.269	6026
2018	340200	anhui	wuhu		1.83199	1	1	3278.53	85.5973	0.889551	71364	13.9405	6947	2456	210.09	91.1255	6026
2003	320500	jiangsu	suzhou	1.43401	2.40609	0	0	2801.56	50.291	2.42904	19790.7	6.55341	4408	22835	86	75.3149	8488
2004	320500	jiangsu	suzhou	2.34249	2.75174	0	0	3450	45.0666	1.45888	22510.3	6.75743	5435	25265	27	75.5551	8488
2005	320500	jiangsu	suzhou	2.86355	2.714	0	0	4026.52	46.4456	1.27057	25015.2	8.32677	7054	30703	4	75.395	8488
2006	320500	jiangsu	suzhou	3.63987	3.80329	0	0	4820.26	43.7111	1.26645	28010.1	8.012	7946	35182	4	75.4217	8488
2007	320500	jiangsu	suzhou	4.89196	4.8565	0	0	5700.85	41.5089	1.25678	31403.7	8.71699	8859	40163	18.76	75.4573	8488
2008	320500	jiangsu	suzhou	7.625	4.88825	0	0	6701.29	38.965	1.21359	36088.7	9.28727	8498	45386	17.67	75.4246	8488
2009	320500	jiangsu	suzhou	12.7801	2.32287	0	1	7740.2	38.3368	1.06283	40262.2	8.87287	9721	39263.8	74.5	75.4345	8488
2010	320500	jiangsu	suzhou	19.101	4.62666	1	1	9228.91	39.201	0.924823	45567.6	8.94651	9741	45181.4	83	75.4388	8488
2011	320500	jiangsu	suzhou	31.5671	6.64646	1	1	10717	39.9364	0.841302	51659	9.35548	9832	63969	94	75.4327	8488
2012	320500	jiangsu	suzhou	52.8941	4.42412	1	1	12011.6	42.8127	0.763001	57621.9	9.2699	10392	68895	103	75.4353	8488
2013	320500	jiangsu	suzhou	77.6238	8.43096	1	1	13015.7	44.7317	0.668274	60531.7	9.31708	10704	39050	534	75.4356	8488
2014	320500	jiangsu	suzhou	103.708	8.18244	1	1	13760.9	43.9942	0.590062	66956.3	9.48216	11316	39432	596	75.4345	8657
2015	320500	jiangsu	suzhou	154.558	8.55819	1	1	14504.1	41.1294	0.413693	72291	10.5292	11695	8859	497	116	8657
2016	320500	jiangsu	suzhou	219.389	8.69716	1	1	15475.1	36.5005	0.387914	79870	10.4498	12143	31589	561	75.4337	8657
2017	320500	jiangsu	suzhou		9.52808	1	1	17036.3	34.4706	0.264372	87350	10.3982	12413	31272	631	75.435	8657
2018	320500	jiangsu	suzhou		9.83831	1	1	18597.5	31.6447	0.243312	94421	10.4999	12775	29123	639	75.4351	8657
2003	340300	anhui	bengbu	0.153919	0.155955	0	0	208.144	40.7034	0.387472	10263.7	9.25008	1589	1978	4.32	15.0282	5952
2004	340300	anhui	bengbu	0.185792	0.127321	0	0	263.66	39.0006	0.380111	12282.2	7.70056	2193	2262	4.05	15.9238	5952
2005	340300	anhui	bengbu	0.234834	0.100156	0	0	311.33	40.0867	0.37298	13980	8.56092	2183	2576	4.46	16.8733	5952
2006	340300	anhui	bengbu	0.255734	0.137147	0	0	359.02	39.1936	0.398613	15982.8	11.6061	2400	3112	10.51	17.8908	5952
2007	340300	anhui	bengbu	0.279651	0.183645	0	0	409.699	48.23	0.49202	19761.8	13.4245	2430	3818	3.35	18.9669	5952
2008	340300	anhui	bengbu	0.351002	0.146372	0	0	486.385	52.0486	0.477009	22347.9	15.1319	2659	4520	16.87	20.1279	5952
2009	340300	anhui	bengbu	0.439594	0.087092	0	1	532.087	66.8522	0.452351	25512.2	16.4874	2791	9320	34.46	21.2789	5952
2010	340300	anhui	bengbu	0.721994	0.169798	0	1	636.888	83.0183	0.42805	28706.9	16.7754	2795	11781	45.55	22.4202	5941
2011	340300	anhui	bengbu	1.65819	0.38553	1	1	780.239	83.4255	0.650531	33059	18.1087	2541	13508	48.79	23.3444	5952
2012	340300	anhui	bengbu	3.02026	0.243716	1	1	890.216	98.042	0.908981	38447.1	18.4977	2675	15728	54.11	24.3034	5952
2013	340300	anhui	bengbu	4.91242	0.764316	1	1	1007.85	105.262	1.00473	42434	19.0007	3023	18032	67.95	25.2599	5952
2014	340300	anhui	bengbu	7.59569	0.817033	1	1	1151.19	108.078	1.08589	45369.5	18.1166	3005	6614	148.28	26.0886	5951
2015	340300	anhui	bengbu	11.5513	0.947728	1	1	1253.06	82.149	1.11086	51146	19.5296	2931	4424	150.18	27.0941	5951
2016	340300	anhui	bengbu	16.7868	1.07199	1	1	1385.82	120.248	1.08515	56015	19.3426	3028	2978	129.39	25.1	5951
2017	340300	anhui	bengbu		1.14643	1	1	1550.24	80.6468	1.03831	61537	19.2044	3034	2343	135.94	24.6063	5951
2018	340300	anhui	bengbu		1.23979	1	1	1714.66	75.6741	0.815586	70034	17.2509	3179	2049	132.665	23.2692	5951
2003	330800	zhejiang	quzhou	0.0475345	0.147595	0	0	233.731	68.635	0.0885205	18571.3	11.5688	430	3484	10	0.8878	8837
2004	330800	zhejiang	quzhou	0.119361	0.144595	0	0	283.76	71.4369	0.0733014	22501.7	11.8004	456	3615	7	1.2535	8841
2005	330800	zhejiang	quzhou	0.173265	0.087927	0	0	329.11	71.0533	0.0924311	26462.9	11.3392	491	4980	4	0.8755	8841
2006	330800	zhejiang	quzhou	0.223612	0.057456	0	0	387.4	70.5746	0.102865	28663.6	11.2745	499	6773	4	3.0095	8841
2007	330800	zhejiang	quzhou	0.299974	0.138794	0	0	478.5	66.2482	0.0847649	32908.9	11.5999	554	7161	4.5	3.7424	8841
2008	330800	zhejiang	quzhou	0.452515	0.125486	0	0	580.05	62.266	0.100215	35929.9	11.7114	504	7305	4.2	6.1434	8841
2009	330800	zhejiang	quzhou	0.688368	0.039293	0	0	626.55	66.2992	0.101828	39093.6	15.2254	527	10747	3.55	12.8389	8841
2010	330800	zhejiang	quzhou	0.953787	0.126268	0	0	755.483	63.7744	0.0825565	44054	14.1746	519	11058	3.73	13.3498	8841
2011	330800	zhejiang	quzhou	1.49418	0.173603	0	0	919.621	54.8733	0.049379	50047.1	13.6406	497	11282	4	15	8845
2012	330800	zhejiang	quzhou	2.07573	0.204799	0	0	972.246	58.2288	0.0521164	54705.7	14.2858	517	11485	7	19	8845
2013	330800	zhejiang	quzhou	2.62971	0.330675	0	0	1056.57	63.4811	0.0626176	59635	15.6648	580	5266	6	22	8845
2014	330800	zhejiang	quzhou	3.43	0.324196	1	0	1115.1	70.1375	0.0628555	65076.1	17.2128	599	5112	4	22	8845
2015	330800	zhejiang	quzhou	5.1358	0.340999	1	0	1146.13	76.9583	0.0524023	75447	20.126	667	2916	2515	64	8845
2016	330800	zhejiang	quzhou	6.71254	0.375224	1	0	1251.59	78.4394	0.04881	85527	21.4195	698	4913	4	21	8845
2017	330800	zhejiang	quzhou		0.515367	1	0	1361.09	60.9184	0.054339	96843	22.0754	723	5210	6	20	8845
2018	330800	zhejiang	quzhou		0.55191	1	0	1470.58	59.0759	0.050531	105793	24.2042	702	3966	2	25	8845
2003	320700	jiangsu	lianyungang	0.202873	0.260621	0	0	344.924	61.5747	0.615788	11262	8.11148	1432	5245	2.35	4.502	7500
2004	320700	jiangsu	lianyungang	0.329204	0.355803	0	0	416.36	59.1559	0.592252	12714.6	7.80193	1491	5912	2.51	8.229	7500
2005	320700	jiangsu	lianyungang	0.491349	0.256526	0	0	455.97	70.9685	0.602671	15042	10.0565	1620	6551	2.81	9.5975	7500
2006	320700	jiangsu	lianyungang	0.754806	0.462136	0	0	527.38	80.3763	0.655277	17760.3	10.9302	1718	7059	3.06	15.4753	7500
2007	320700	jiangsu	lianyungang	0.994816	0.474858	0	0	618.18	94.5709	1.19362	21485.1	13.0487	1816	8768	13.39	19.9515	7500
2008	320700	jiangsu	lianyungang	1.26729	0.390425	0	0	750.1	103.677	1.24687	26495.2	14.1887	1771	14681	12.79	20.863	7500
2009	320700	jiangsu	lianyungang	1.64723	0.54913	0	1	941.13	106.266	1.10497	29551.1	14.9084	1781	12040	18	29.1059	7500
2010	320700	jiangsu	lianyungang	2.14068	0.457818	0	1	1193.31	103.431	0.922778	33837.4	16.9907	1785	13158	22	42.3031	7500
2011	320700	jiangsu	lianyungang	2.93092	0.612525	0	1	1410.52	73.9577	0.432365	38816	19.4704	1781	14419	25	50	7615
2012	320700	jiangsu	lianyungang	4.13203	0.473011	0	1	1603.42	79.8841	0.457485	44129.3	19.4926	1780	15630	28	48	7615
2013	320700	jiangsu	lianyungang	5.6767	0.894756	0	1	1785.42	75.6189	0.487224	46246.8	20.2967	1913	5381	49	56	7615
2014	320700	jiangsu	lianyungang	7.29393	1.01142	0	1	1965.89	87.3179	0.48547	52614.1	19.1236	1916	5433	33	57	7615
2015	320700	jiangsu	lianyungang	9.6774	1.04483	0	1	2160.64	96.1453	0.37076	56154	19.7127	2166	7297	3	50	7615
2016	320700	jiangsu	lianyungang	12.0486	1.08043	0	1	2376.48	100.365	0.23162	61262	15.7005	2128	4654	5	85	7615
2017	320700	jiangsu	lianyungang		1.43309	0	1	2574.09	73.1249	0.275445	69726	15.1727	2254	4607	14	109	7615
2018	320700	jiangsu	lianyungang		1.57157	1	1	2771.7	72.7116	0.217718	75808	15.1375	2329	4290	17	152	7615
2003	330700	zhejiang	jinhua	0.265988	0.456635	0	0	801.602	51.4203	0.321232	20554.8	6.75342	2510	14287	17	12.9914	10918
2004	330700	zhejiang	jinhua	0.356658	0.458693	0	0	978.377	52.9247	0.43933	23262	6.97323	2643	14406	18	19.0316	10918
2005	330700	zhejiang	jinhua	0.550695	0.336009	0	0	1063.54	47.7152	0.430402	24018.3	7.5916	2751	14858	18	20.8588	10918
2006	330700	zhejiang	jinhua	0.828011	0.331745	0	0	1234.7	41.0587	0.413162	25040.9	7.59364	3005	17309	13	32.76	10938
2007	330700	zhejiang	jinhua	1.24993	0.486485	0	0	1465.67	36.9079	0.345303	28852.8	7.92473	3338	19782	15	50.2502	10941
2008	330700	zhejiang	jinhua	1.99783	0.523376	0	0	1681.85	34.8945	0.305141	31580.5	8.18013	3525	20196	7	50.5322	10941
2009	330700	zhejiang	jinhua	3.10895	0.224868	0	0	1776.07	35.7621	0.225408	34768.7	9.31047	3654	27865	8.5	55.2918	10941
2010	330700	zhejiang	jinhua	4.1845	0.465487	0	0	2110.04	36.625	0.16712	39469	10.0243	3862	28671	7	69.5148	10941
2011	330700	zhejiang	jinhua	5.96334	0.843231	0	0	2458.07	35.1018	0.0948508	42863.9	9.5636	3686	29405	7	76	10942
2012	330700	zhejiang	jinhua	7.98486	0.963696	0	0	2710.77	41.5677	0.10445	47198.6	10.0323	3941	29931	29	94	10942
2013	330700	zhejiang	jinhua	10.2214	1.46646	0	0	2958.78	46.1122	0.0841733	55229.4	10.8913	4318	29040	11	116	10942
2014	330700	zhejiang	jinhua	12.6113	1.57636	1	0	3208.2	49.7096	0.0867776	55806	10.9988	4909	11980	2.5	120	10942
2015	330700	zhejiang	jinhua	17.9716	1.62961	1	0	3402.34	53.9676	0.0806239	66782	13.6488	1951	4687	4	21	10942
2016	330700	zhejiang	jinhua	22.4704	1.88919	1	0	3684.94	56.555	0.0931604	72962	14.7183	2233	12235	1	123	10942
2017	330700	zhejiang	jinhua		2.24845	1	0	3892.58	44.1822	0.110579	82199	13.7874	4525	11828	3	130	10942
2018	330700	zhejiang	jinhua		2.47522	1	0	4100.23	44.1121	0.0776883	88664	13.9992	4651	10773	2	164	10942
2003	340700	anhui	tongling	0.0822296	0.151133	0	0	103.045	45.4865	0.441167	10983.2	8.93028	607	1168	3.08	36.0829	1113
2004	340700	anhui	tongling	0.0618406	0.197027	0	0	136.72	45.1826	0.38246	12761.7	8.85225	788	1338	5.87	36.5034	1113
2005	340700	anhui	tongling	0.0770051	0.136262	0	0	182.05	42.1211	0.3298	15826.7	8.67234	839	1380	15.85	36.863	1113
2006	340700	anhui	tongling	0.101671	0.194512	0	0	243.63	37.8996	0.410582	19288.4	8.45167	978	1380	16.98	37.165	1113
2007	340700	anhui	tongling	0.116205	0.208534	0	0	286.9	41.3734	0.400976	23383.2	9.12032	1100	1398	20.3	37.4067	1113
2008	340700	anhui	tongling	0.158178	0.217434	0	0	325.31	53.8051	0.61735	27593.8	10.9925	1105	1381	20.88	37.5905	1113
2009	340700	anhui	tongling	0.224678	0.107352	0	1	343.73	82.3148	0.757164	31025.5	14.1502	1152	7583	85	37.7245	1113
2010	340700	anhui	tongling	0.291183	0.264318	0	1	466.7	77.6222	0.682194	36641.4	12.2824	1252	7862	85	37.8094	1113
2011	340700	anhui	tongling	0.443767	0.425956	0	1	579.41	71.2309	0.410884	42796.1	12.1958	1167	9171	85	37.8639	1113
2012	340700	anhui	tongling	0.802815	0.277096	0	1	621.301	85.9976	0.537067	47626.7	15.515	1167	10521	72	37.9037	1200
2013	340700	anhui	tongling	1.5483	0.749406	0	1	680.6	95.5391	0.592271	49065.7	14.7801	1213	11971	98	37.9294	1201
2014	340700	anhui	tongling	2.12942	0.696296	0	1	716.31	107.16	0.273303	54336.6	14.6993	1412	1809	518	37.8923	1201
2015	340700	anhui	tongling	3.04807	0.664839	1	1	911.6	116.6	0.244888	56543	12.1569	1429	5854	41	23	1201
2016	340700	anhui	tongling	5.44871	0.760634	1	1	957.3	125.026	0.25387	61501	15.7834	1441	2141	594	37.6984	2991
2017	340700	anhui	tongling		0.889926	1	1	1089.83	92.5955	0.247974	65944	14.7065	1487	1730	585	37.7576	2991
2018	340700	anhui	tongling		0.888085	1	1	1222.36	89.1428	0.268383	74690	12.6269	1509	1359	434.5	37.7966	2991
2003	321100	jiangsu	zhenjiang	0.224119	0.834836	0	0	640.51	37.0462	1.25762	15263.5	5.72413	3034	5704	3.26	9.91579	3847
2004	321100	jiangsu	zhenjiang	0.302047	0.940328	0	0	781.16	41.0318	0.775782	17382.9	5.64865	3183	6168	3.49	13.0986	3847
2005	321100	jiangsu	zhenjiang	0.432655	0.706724	0	0	871.67	46.4339	0.68363	19891.2	5.98608	3762	6712	3.93	16.7431	3847
2006	321100	jiangsu	zhenjiang	0.594692	0.742529	0	0	1021.52	46.846	0.715052	22923.5	6.37124	4067	7441	4.22	22.0984	3847
2007	321100	jiangsu	zhenjiang	0.882578	1.28732	0	0	1206.69	48.7298	0.881372	27025.9	6.70864	4383	8743	5.11	31.2018	3847
2008	321100	jiangsu	zhenjiang	1.37479	1.12087	0	0	1408.13	51.025	0.853434	30957.2	6.85829	4757	10092	5.71	43.8253	3847
2009	321100	jiangsu	zhenjiang	2.40198	0.727445	0	1	1672.08	60.4382	0.861689	34205.5	7.25536	5040	7251	6.65	57.1444	3847
2010	321100	jiangsu	zhenjiang	4.0626	1.47352	1	1	1987.64	66.7667	0.81233	37675.3	8.00283	5125	8939	7.42	75.57	3847
2011	321100	jiangsu	zhenjiang	6.99902	2.08342	1	1	2311.45	53.081	0.782003	42660.4	8.77808	5281	10694	8.18	73.907	3847
2012	321100	jiangsu	zhenjiang	11.5548	1.45865	1	1	2630.42	57.0507	0.841729	47624.8	8.94326	5081	11646	8.89	71.9867	3847
2013	321100	jiangsu	zhenjiang	16.2306	3.26299	1	1	2927.28	59.8901	1.0579	54751.1	9.77791	5196	4418	12.52	69.488	3847
2014	321100	jiangsu	zhenjiang	22.2549	3.22179	1	1	3252.44	65.8688	0.398187	58640.3	9.58806	5324	4461	13.1	66.8855	3840
2015	321100	jiangsu	zhenjiang	34.3504	3.19768	1	1	3502.48	72.5505	0.372639	63367	9.95666	5501	7882	14.78	62.7925	3840
2016	321100	jiangsu	zhenjiang	47.2044	3.47237	1	1	3833.84	74.9492	0.352305	68874	9.46675	5690	3574	14.58	55.3353	3840
2017	321100	jiangsu	zhenjiang		4.25774	1	1	3941.92	63.9015	0.34315	75315	9.80832	5695	3184	15.57	44.6531	3840
2018	321100	jiangsu	zhenjiang		4.55105	1	1	4050	65.2959	0.214257	79608	10.0842	5967	2965	15.83	33.7671	3840
2003	341200	anhui	fuyang	0.0798894	0.084668	0	0	216.861	34.4279	0.0301576	8552.38	13.0148	648	4100	1.16	0.1677	9775
2004	341200	anhui	fuyang	0.0791533	0.086168	0	0	263.32	34.8937	0.105195	9727.38	13.5069	650	4976	2.98	0.8538	9775
2005	341200	anhui	fuyang	0.146335	0.074486	0	0	324.61	38.8158	0.135301	11981.6	13.0025	901	4726	1.53	0.51075	9775
2006	341200	anhui	fuyang	0.215921	0.141696	0	0	378.36	29.7724	0.15065	13794.5	14.9327	937	5250	1.83	0.682275	9123
2007	341200	anhui	fuyang	0.238118	0.191642	0	0	453.758	35.4155	0.143909	17575.9	16.1545	1030	5972	2.9	0.0815	9775
2008	341200	anhui	fuyang	0.295596	0.170255	0	1	541.27	34.9031	0.15386	20382.7	18.9926	1217	6543	4.53	0.2631	9775
2009	341200	anhui	fuyang	0.322114	0.095984	0	1	607.799	41.2086	0.0796644	22158.6	22.0459	1234	16783	21.06	1.7666	9775
2010	341200	anhui	fuyang	0.39379	0.165119	0	1	721.814	48.3486	0.123051	26275.2	22.7689	1275	19289	26.73	11.0065	9775
2011	341200	anhui	fuyang	0.683298	0.305268	0	1	853.191	47.5124	0.076044	32480.5	25.3829	1805	22295	31.95	17	9776
2012	341200	anhui	fuyang	1.02373	0.235073	0	1	962.498	53.495	0.109216	35924.2	28.2897	1787	25862	39	21	9776
2013	341200	anhui	fuyang	1.51661	0.476599	0	1	1062.48	60.7315	0.126431	39474.5	29.4265	1818	29531	52.54	36	9776
2014	341200	anhui	fuyang	2.32677	0.509178	0	1	1188.97	67.717	0.138448	42288.3	29.7187	1760	12697	140.24	30	9776
2015	341200	anhui	fuyang	4.29428	0.586404	0	1	1267.45	79.2915	0.14567	48583	34.0523	1994	5571	13.91	26	10118
2016	341200	anhui	fuyang	6.65871	0.687151	0	1	1401.86	92.2079	0.144872	52718	31.0876	2075	7803	197.56	45	10118
2017	341200	anhui	fuyang		0.966372	0	1	1580.69	59.2779	0.138762		32.5942	2124	6517	191.6	62	10118
2018	341200	anhui	fuyang		1.18462	0	1	1759.52	57.3983	0.234229	66886	32.6605	2161	6021	177.05	80	10118
2003	340500	anhui	maanshan	0.131876	0.359801	0	0	192.524	55.4705	0.155825	16250.7	8.98087	875	1281	3.28	62.4799	1686
2004	340500	anhui	maanshan	0.164781	0.45854	0	0	265.095	54.8708	0.200192	20948.1	8.19238	1248	1298	4.25	63.4278	1686
2005	340500	anhui	maanshan	0.195893	0.376596	0	0	371.346	51.537	0.129206	24001.2	7.84034	1286	1330	6.77	64.2676	1686
2006	340500	anhui	maanshan	0.207784	0.37349	0	0	428.9	61.1448	0.201399	26289.7	8.91474	1538	1335	4.92	64.9969	1686
2007	340500	anhui	maanshan	0.350479	0.511773	0	0	532.1	62.2697	0.625597	31890.2	11.8268	1672	1343	5.86	65.6037	1686
2008	340500	anhui	maanshan	0.580555	0.565611	0	0	636.3	63.5725	0.654864	35991.1	11.1721	1983	1338	25.89	66.0929	1686
2009	340500	anhui	maanshan	0.862343	0.224426	0	1	665.89	82.0164	0.859571	38223.9	12.0248	2169	2042	12.74	66.465	1686
2010	340500	anhui	maanshan	1.29794	0.576907	0	1	811.015	91.2861	0.869158	42964.8	10.6691	2408	2120	15.36	66.7069	1686
2011	340500	anhui	maanshan	1.9299	0.805532	0	1	1144.18	82.9954	0.866751	45737.8	12.0868	2621	2826	15.42	66.8331	4042
2012	340500	anhui	maanshan	2.61405	0.601121	0	1	1232	97.496	1.0872	51172.3	15.4522	2750	6940	30.15	66.8797	4049
2013	340500	anhui	maanshan	4.0402	1.70364	0	1	1292.8	110.736	1.35098	55296.9	15.6705	2959	8246	29.93	66.8664	4049
2014	340500	anhui	maanshan	5.94619	1.54799	0	1	1333.12	125.626	1.32119	59096.1	13.6864	3066	5079	80.41	66.7777	4049
2015	340500	anhui	maanshan	9.80397	1.588	1	1	1365.3	136.221	1.42094	60093	14.8121	2923	3603	69.57	66.6355	4049
2016	340500	anhui	maanshan	15.3577	1.6671	1	1	1493.76	138.216	1.40271	65060	14.3059	2941	2729	70.85	66.4372	4049
2017	340500	anhui	maanshan		1.93959	1	1	1705.93	103.035	1.33441	71809	13.3475	2998	2178	68.8	66.1493	4049
2018	340500	anhui	maanshan		1.95986	1	1	1918.1	95.8878	1.2955	82120	11.8115	3216	1781	69.55	65.8978	4049
2003	341000	anhui	huangshan	0.0115463	0.049822	0	0	108.419	48.7026	0.28639	10924.2	12.9577	339	2031	94	23.8655	9807
2004	341000	anhui	huangshan	0.0176128	0.060016	0	0	131.98	59.5119	0.319063	12717	12.4041	372	3045	112	37.28	9807
2005	341000	anhui	huangshan	0.0235802	0.057576	0	0	159.978	71.7685	0.328857	15103.5	13.0577	501	3487	111	38.9	9807
2006	341000	anhui	huangshan	0.0465599	0.033357	0	0	187.489	86.9446	0.350847	17623.8	14.3933	553	3863	112	36.57	9807
2007	341000	anhui	huangshan	0.0411488	0.083314	0	0	213.232	99.9681	0.48248	21740.6	15.7603	589	4329	106.1	32.02	9807
2008	341000	anhui	huangshan	0.0565411	0.077724	0	0	249.9	106.71	0.518968	24491	18.4982	609	4952	97	22.7	9807
2009	341000	anhui	huangshan	0.12216	0.038077	0	0	266.92	127.879	0.540387	27054.9	21.7456	629	1851	94.15	28.5179	9807
2010	341000	anhui	huangshan	0.243463	0.067718	0	0	309.32	146.875	0.562977	30660.2	23.5939	620	2056	106	34.3033	9807
2011	341000	anhui	huangshan	0.481776	0.08527	0	0	378.815	97.6753	0.552697	35933.9	25.401	687	2341	108	47	9807
2012	341000	anhui	huangshan	0.742863	0.058475	0	0	424.945	104.759	0.516137	40909.1	29.6445	853	2720	83	55	9807
2013	341000	anhui	huangshan	1.06069	0.085362	0	0	470.296	111.646	0.53798	43276.4	29.0724	867	3153	95	55	9807
2014	341000	anhui	huangshan	1.43616	0.073495	0	0	507.17	108.774	0.54887	47770.9	29.461	941	5928	91	64	9807
2015	341000	anhui	huangshan	2.06129	0.071117	1	0	530.9	104.064	0.3013	55137	30.1035	988	8707	115.333	55.25	9678
2016	341000	anhui	huangshan	2.69776	0.06845	1	0	576.817	103.623	0.278286	59325	29.65	987	3584	109	60	9678
2017	341000	anhui	huangshan		0.108856	1	0	627.366	88.7411	0.276091	68668	29.6042	1022	3050	112	73	9678
2018	341000	anhui	huangshan		0.103781	1	0	677.914	83.2919	0.295229	76269	27.3803	1068	2868	125	76	9678
